# Supplementary material for: Factors predicting the visual outcome of intracorneal ring segment for keratoconus
Source: PLoS One. 2024 Feb 6;19(2):e0288181. doi: 10.1371/journal.pone.0288181 (PMC10846708; doi:10.1371/journal.pone.0288181)
Supplement: S1 File — (XLSX) [file pone.0288181.s003.xlsx]

## Sheet: U+B" (n=230)
Group	Group code	Pool	PID	Code for counting	eye	Eye_label	Sex	Age_onset	Age_OR	Atopy	Eye_rubbing	IOP	UDVAp	CDVAp	SPH	CYL	Post-op duration (months)	UDVA post logMAR	CDVA post logMAR	UDVA change	CDVA change	K1 front	K2 front	Km-front	KF	Kmax	CA	Q-front	K1 back	K2 back	Km-back	Q-back	CPT	CAT	CTT	BAD-D	PIavg	ARTmax	X pupil center	Y pupil center	X thinnest point	Y thinnest point	X Kmax	Y Kmax	DAT	DAP	DAK	DTK	DTP
Equation	1	U	A004	ML	2	LE	1	13	18.2884	0	0	8	0.44	0.26	-3	-1.25	5.46667	1	0.5	0.56	0.24	47.1	54.3	50.4	390.96	65.9	7.2	-0.99	-6.9	-8.2	-7.55	-1.02	492	467	451	13.15	2.96	102	-0.08	0.5	0.62	-0.5	0.25	-1.12	0.796492	0.50636	1.14756	0.722011	1.22066
Equation	1	U	A006	MR	1	RE	1	32	51.8306	1	1	7	0.22	0.11	-1.75	-6	8.36667	0.98	0.34	0.76	0.23	51.9	55	53.4	170.5	67.6	3.1	-0.87	-7.9	-8.5	-8.2	-1.1	471	443	416	13.41	3.52	83	0.1	0.55	-0.72	-0.85	-0.39	-0.98	1.11396	0.559017	1.05475	0.354683	1.62247
Validation	2	U	A007	MR	1	RE	1	29	34.2418	0	0	7	2.12	1.3	-11.5	-0.75	6.5	1.3	0.6	-0.82	-0.7	39.8	58	47.2	1055.6	84.5	18.2	-1.3	-5.4	-5.4	-5.4	-0.14	588	564	493	20.98	4.41	55	0.01	1.35	-0.25	-1.3	0.19	-1.8	1.32382	1.35004	1.81	0.666033	2.66272
Equation	1	U	A008	FR	1	RE	0	10	39.6749	0	0	10	1.6	1.6	-27	-3	6.2	0.2	0.14	-1.4	-1.46	48.5	50.9	49.6	122.16	55.6	2.4	-1.06	-5.9	-6.6	-6.25	0.19	454	459	421	5.8	2.31	80	0.3	0	0.79	-1.65	-0.24	-0.73	1.82937	0.3	0.76844	1.38105	1.72122
Validation	2	U	A009	ML	2	LE	1	38	40.3306	0	0	10	0.5	0.3	-0.75	-2.37	7.93333	0.3	0.04	-0.2	-0.26	47.3	48.6	47.9	63.18	53.6	1.3	-0.71	-7	-7.1	-7.05	-0.82	525	523	517	5.28	1.3	349	0.04	0.18	0.47	-0.54	0.81	0.07	0.715891	0.184391	0.813019	0.698355	0.83863
Equation	1	U	A010	FL	2	LE	0	19	22.3826	1	0		1.02	1.02	-4	-14	11.6333	0.52	0.52	-0.5	-0.5	47.9	57.8	52.4	572.22	71.8	9.9	-1.52	-6.9	-8.9	-7.9	-1.18	462	459	443	14.21	2.83	111	-0.01	0.13	0.7	-0.23	0	-0.06	0.736817	0.130384	0.06	0.720347	0.796053
Equation	1	U	A011	MR	1	RE	1	32	33.4973	0	0	8	1.82	0.7	-6.12	-8.37	5.96667	0.2	0.1	-1.62	-0.6	48.5	54.3	51.2	314.94	60.3	5.8	-1.75	-7.5	-8.6	-8.05	-1.5	446	441	433	11.91	2.7	126	0.15	0.07	-0.32	-0.44	0.06	-0.25	0.544059	0.165529	0.257099	0.424853	0.693542
Validation	2	U	A014	ML	2	LE	1	11	17.9221	1	1	16	0.54	0.24	-9.5	-5	6.5	1.52	0.34	0.98	0.1	51.3	61.8	56.1	648.9	67.9	10.5	-1.65	-7.9	-9.6	-8.75	-1.59	466	462	459	12.08	2.46	140	0.21	0.13	0.13	-0.34	-0.07	-0.27	0.364005	0.246982	0.278927	0.211896	0.47676
Equation	1	U	A016	MR	1	RE	1	27	31.5833	1	0	9	0.7	0.66	-17.5	-5.5	6.4	0.3	0.04	-0.4	-0.62	57.1	66.4	61.4	617.52	71.8	9.3	-1.49	-8.9	-10.8	-9.85	-1.56	432	378	371	17.5	3.95	59	-0.25	0.96	-0.27	-0.4	0.07	-0.33	0.482597	0.992018	0.337343	0.347131	1.36015
Equation	1	U	A017	FL	2	LE	0	15	50.642	0	0	10	1.82	0.54	-0.5	-6.12	6.03333	1.7	1.7	-0.12	1.16	44.4	54	48.7	518.4	61.2	9.6	0.01	-6.1	-7	-6.55	0.13	433	420	409	11.28	2.29	78	0.05	0.62	0.25	-1.56	-0.94	-3.62	1.57991	0.622013	3.74005	2.37901	2.18916
Validation	2	B"	A019	MBL	2	LE	1	14	15.7116	1	1	12	2.3	2.3	-1.25	0	6.5	0.4	0.4	-1.9	-1.9	59.6	70.8	64.7	792.96	82.4	11.2	-2.12	-8.8	-10.6	-9.7	-1.71	438	420	400	21.21	3.86	74	-0.19	0.22	0.63	-0.32	0.06	0.51	0.71	0.29	0.51	1.01	0.98
Equation	1	B"	A022	FBL	2	LE	0	18	32.2911	1	1	10	1.6	1.6	-18	-6	5.6	1.2	1.2	-0.4	-0.4	51.6	57.1	54.2	314.05	61.5	5.5	-1.23	-7.9	-8.8	-8.35	-1.32	425	421	412	12	2.8	110	-0.15	0.09	0.07	-0.56	-0.07	-0.07	0.56	0.17	0.1	0.51	0.69
Equation	1	U	A023	FR	1	RE	0	29	29.892	0	0	15	0.72	0.72	-2.75	-5.5	6.4	0.34	0.32	-0.38	-0.4	43.7	53.6	48.2	530.64	60.5	9.9	-0.91	-6.3	-8.2	-7.25	-0.89	529	506	498	8.58	1.69	166	0.2	0.76	-0.69	-0.42	0.21	-1.18	0.807775	0.785875	1.19854	1.17796	1.47801
Equation	1	U	A024	FR	1	RE	0	20	22.3772	1	0	12	1.82	0.7	-9.5	-9.75	5.46667	1.3	1	-0.52	0.3	42.2	53	47	572.4	60.5	10.8	-0.98	-5.9	-7.8	-6.85	-0.86	475	474	461	7.44	1.7	182	-0.03	0.07	-0.81	-0.61	0.27	-0.81	1.014	0.0761577	0.853815	1.09836	1.03479
Validation	2	U	A027	ML	2	LE	1	28	41.9221	1	1	14	1.3	0.4	-0.12	-5	6	0.82	0.3	-0.48	-0.1	48.1	51.3	49.7	164.16	55.5	3.2	-0.71	-7.3	-7.6	-7.45	-0.83	508	495	486	8.28	1.72	188	-0.28	0.38	0.73	-0.4	-0.2	-0.2	0.832406	0.472017	0.282843	0.951262	1.27613
Equation	1	U	A029	MR	1	RE	1	26	30.903	0	0	12	0.6	0.2	-3	-6	5.96667	0.7	0.36	0.1	0.16	47.1	52.9	49.8	306.82	56.9	5.8	-1.17	-7.2	-8.1	-7.65	-1.3	479	475	474	8.38	1.81	206	0.27	0.13	-0.2	-0.13	-0.33	0.2	0.238537	0.299666	0.385876	0.354683	0.537122
Equation	1	U	A030	ML	2	LE	1	21	25.5943	1	1	5	2	2	-13	-11	6.66667	2	0.81	0	-1.19	53.5	59.6	56.4	363.56	61.9	6.1	-0.89	-8.4	-9.5	-8.95	-1.08	440	439	430	11.16	2.91	117	-0.01	0	0.51	-0.26	0.32	1.08	0.572451	0.01	1.12641	1.3534	0.581378
Equation	1	U	A031	FR	1	RE	0	18	30.9386	1	1	11	1.82	0.3	-9	-8.12	6.2	2	0.54	0.18	0.24	50.1	56.3	53	349.06	61	6.2	-1.12	-7.9	-9	-8.45	-1.26	510	486	478	10.71	2.49	136	0.13	0.6	-0.41	-0.27	0.2	-0.34	0.490918	0.613922	0.394462	0.614003	1.02396
Equation	1	B"	A033	FBL	2	LE	0	40	42.6612	0	0	13	1.3	0.4	-9	-8.25	6	1.6	0.04	0.3	-0.36	51.2	54.5	52.8	179.85	58.9	3.3	-0.76	-7.9	-8	-7.95	-0.98	486	463	451	9.98	2.24	154	-0.23	0.64	0.79	-0.13	1.65	-0.59	0.8	0.68	1.75	0.98	1.28
Equation	1	U	A036	MR	1	RE	1	20	21.847	0	1	8	0.83	0.22	-4.5	-2	5.8	0.94	0.92	0.11	0.7	56.5	66.9	61.2	695.76	86.3	10.4	-2.55	-7.9	-8.5	-8.2	-0.37	558	460	413	20.59	4.83	47	0.28	1.16	0.59	-1.17	0.12	-0.35	1.31034	1.19331	0.37	0.945145	2.35053
Equation	1	B"	A037	MBL	2	LE	1	21	24.7242	0	1	11	1.82	1.82	-19.87	-3.75	7.43333	1.82	1.82	0	0	60.9	61	60.9	6.1	77.3	0.1	-1.87	-9.1	-9.1	-9.1	-1.74	464	426	404	20.51	3.89	62	-0.43	0.6	0.13	-0.8	-0.07	-0.4	0.81	0.74	0.41	0.45	1.51
Equation	1	U	A038	MR	1	RE	1	10	20.7582	0	0	8	1.6	0.54	-8.87	-6.62	6.46667	0.56	0.4	-1.04	-0.14	52	53.8	52.9	96.84	63.3	1.8	-1.5	-8	-8.6	-8.3	-1.53	465	457	457	13.13	2.41	138	0.13	0.4	-0.13	0	0	-0.38	0.13	0.420595	0.38	0.401622	0.477074
Equation	1	B"	A040	MBR	1	RE	1	18	19.8005	1	0		0.88	0.22	-4.75	-2	6.8	1	0.18	0.12	-0.04	61.8	70.7	65.9	629.23	78.7	8.9	-2.03	-10	-11.4	-10.7	-1.93	426	348	346	27.09	6.86	27	0.04	0.78	-0.17	-0.11	0.11	-0.85	0.2	0.78	0.86	0.79	0.91
Equation	1	B"	A041	MBL	2	LE	1	14	15.3701	0	1	7	0.7	0.18	0	-9.37	7.66667	0.52	0.22	-0.18	0.04	43.5	51.1	47	388.36	56	7.6	-0.99	-6.2	-7.7	-6.95	-1.03	461	463	455	6.39	1.61	199	0.06	-0.08	0.82	-0.41	0.07	0.27	0.92	0.1	0.28	1.01	0.83
Equation	1	U	A044	ML	2	LE	1	32	35.4945	1	0	13	1.82	0.38	-6	-6	7.26667	1.6	0.44	-0.22	0.06	41.8	47	44.3	244.4	48.3	5.2	-0.45	-5.7	-6.6	-6.15	-0.13	506	499	479	4.36	1.41	232	-0.23	0.25	1.17	-0.62	-0.14	-0.21	1.32412	0.339706	0.252389	1.37266	1.6483
Validation	2	U	A045	FR	1	RE	0	16	51.1639	1	0	11	1.82	0.42	-5.75	-8.75	7.73333	0.92	0.44	-0.9	0.02	46.3	48.2	47.2	91.58	56.8	1.9	-0.93	-7.1	-7.4	-7.25	-1.57	437	399	384	14.33	2.89	100	-0.13	0.8	-0.46	-0.66	0.2	-2.49	0.804487	0.810494	2.49802	1.94538	1.49683
Validation	2	U	A047	ML	2	LE	1	16	26.4534	0	1	8	1.82	0.4	-7.25	-3.5	11.9667	1	0.06	-0.82	-0.34	47.2	50.4	48.7	161.28	55.4	3.2	-0.9	-6.9	-7.8	-7.35	-1.18	478	457	451	8.67	1.97	140	-0.27	0.59	0.35	-0.48	-0.21	-1.31	0.594054	0.648845	1.32673	1.00125	1.23665
Equation	1	B"	A048	FBL	2	LE	0	18	23.7379	1	1	11	0.64	0.48			6.03333	0.68	0.68	0.04	0.2	47.5	58.8	52.6	664.44	61.8	11.3	-1.24	-6.4	-8.6	-7.5	-0.95	460	454	427	11.04	2.26	118	0.02	0.34	1.05	-0.39	-0.07	-0.13	1.12	0.34	0.15	1.15	1.26
Equation	1	U	A050	ML	2	LE	1	22	27.2555	1	1	7	1.52	0.26	-9.62	-1.87	7.03333	0.66	0.34	-0.86	0.08	51.9	52.4	52.1	26.2	60.9	0.5	-1.45	-7.9	-8.2	-8.05	-1.53	485	478	472	12.96	2.17	177	-0.05	0.31	0.38	-0.38	0.19	-0.76	0.537401	0.314006	0.78339	0.424853	0.813019
Validation	2	U	A052	FR	1	RE	0	10	20.187	1	1	13	1.3	0.38	-12.87	-9.12	6.46667	0.68	0.36	-0.62	-0.02	55.8	57.6	56.7	103.68	71.3	1.8	-1.8	-8.5	-9.2	-8.85	-1.93	500	446	437	18.27	3.03	92	0.14	0.82	-0.19	-0.44	0.13	-0.57	0.47927	0.831865	0.584637	0.345398	1.3025
Equation	1	U	A053	FR	1	RE	0	10	21.9808	1	1	11	0.44	0.3			6.13333	0.56	0.44	0.12	0.14	51.6	59.4	55.2	463.32	69.9	7.8	-2.01	-8.4	-9.8	-9.1	-2.13	431	416	412	17.44	3.49	86	0.3	0.26	-0.07	-0.26	0.07	-0.2	0.269258	0.396989	0.211896	0.152315	0.638201
Equation	1	U	A054	FL	2	LE	0	21	25.1557	1	1		1.82	0.88			7.83333	0.6	0.6	-1.22	-0.28	51.2	56.2	53.5	281	68	5	-2.04	-7.8	-8.9	-8.35	-1.61	473	455	440	15.23	2.93	111	0.14	0.51	0.65	-0.24	-0.06	-0.53	0.692892	0.528867	0.533385	0.766942	0.906973
Equation	1	U	A055	ML	2	LE	1	20	27.7406	0	0	9	1.6	0.52	-1	-6	5.7	0.72	0.34	-0.88	-0.18	52.7	54.6	53.6	103.74	71.1	1.9	-1.6	-7.8	-8.5	-8.15	-1.74	446	424	418	16.13	2.8	98	0.01	0.59	0.43	-0.25	0.12	-0.68	0.497393	0.590085	0.690507	0.530094	0.939149
Equation	1	B"	A056	MBL	2	LE	1	7	19.4249	0	1		0.72	0.34	-5.5	-1.5	5.63333	0.72	0.42	0	0.08	50.8	57.1	53.7	359.73	66.6	6.3	-1.52	-7.4	-8.6	-8	-1.52	446	435	429	12.12	2.12	135	0.13	0.48	0.32	-0.45	0	-0.52	0.55	0.5	0.52	0.33	0.95
Equation	1	B"	A057	MBR	1	RE	1	30	33.5231	1	1		1	0.68	-6.75	-5.25	6.46667	0.72	0.38	-0.28	-0.3	59	64.5	61.6	354.75	73.8	5.5	-2	-8.7	-9.8	-9.25	-1.8	418	410	408	16.67	2.42	134	0.11	0.45	-0.26	-0.13	0.13	-0.51	0.29	0.46	0.53	0.54	0.69
Equation	1	U	A058	ML	2	LE	1	23	24.8454	0	1		1.3	0.6	-7	-7	6.46667	0.3	0.16	-1	-0.44	49.2	53.4	51.2	224.28	60.8	4.2	-1.32	-7.8	-8.4	-8.1	-1.53	455	439	434	13.33	2.99	95	-0.09	0.4	0.19	-0.32	-0.19	-0.78	0.372156	0.41	0.802808	0.596657	0.772528
Equation	1	U	A060	ML	2	LE	1	16	18.3607	0	0	11	0.8	0.7	-0.37	-8.87	6.7	0.32	0.26	-0.48	-0.44	43.3	51.5	47.1	422.3	57.2	8.2	-0.91	-6.3	-8	-7.15	-0.89	570	574	559	5.03	1.37	288	0.26	-0.03	1.04	-0.58	0.06	-0.45	1.1908	0.261725	0.453982	0.988585	0.954411
Equation	1	U	A061	MR	1	RE	1	12	22.6244	1	1	8	0.28	0.16	-1.62	-8.25	9.43333	0.22	0.02	-0.06	-0.14	43.7	50.4	46.8	337.68	56.3	6.7	-1.06	-6.3	-8	-7.15	-0.98	521	520	511	6.63	1.71	215	-0.18	0.14	-0.88	-0.48	0.07	-0.27	1.0024	0.228035	0.278927	0.972934	0.935094
Equation	1	U	A064	MR	1	RE	1	20	22.784	1	1		2	2	-7.5	-4	7.06667	1.7	1.7	-0.3	-0.3	63.2	67.8	65.4	311.88	80.2	4.6	-2.69	-9.2	-10.2	-9.7	-2.26	457	411	404	21.62	3.02	87	0.28	0.99	-0.13	-0.39	0.07	-0.26	0.411096	1.02883	0.269258	0.238537	1.43962
Validation	2	U	A065	ML	2	LE	1	36	38.8893	1	1	10	0.52	0.3	-4	-7.87	8.53333	0.7	0.38	0.18	0.08	46.1	52.6	49.1	341.9	58.1	6.5	-1.08	-6.8	-8.1	-7.45	-1.23	513	495	485	9.35	1.94	166	0.08	0.5	0.47	-0.53	-0.47	-0.8	0.708378	0.50636	0.927847	0.978008	1.10136
Equation	1	U	A069	ML	2	LE	1	18	35.6804	1	1	10	0.72	0.04	-2	-7.5	6.03333	0.88	0.02	0.16	-0.02	44.7	51.4	47.8	344.38	57.3	6.7	-1.07	-6.6	-8	-7.3	-1.19	459	460	456	7.17	1.82	191	0.06	0.02	0.38	-0.32	0.06	-0.38	0.49679	0.0632456	0.384708	0.325576	0.466905
Equation	1	B"	A070	FBR	1	RE	0	20	40.7199	1	1	10	1.52	0.3	-2.25	-6	5.93333	0.3	0.18	-1.22	-0.12	45.3	48.9	47	176.04	56.9	3.6	-0.58	-6.2	-7.5	-6.85	-0.46	554	533	507	11.89	2.7	101	0.03	0.74	-0.33	-1.27	0.53	-2.47	1.31	0.74	2.53	1.48	2.04
Equation	1	U	A072	MR	1	RE	1	16	18.3087	0	1	10	0.34	0.06	-2.5	-3.25	6.53333	0.88	0.74	0.54	0.68	45.9	48.3	47.1	115.92	53.5	2.4	-0.78	-6.7	-7	-6.85	-0.73	498	494	486	6.5	1.54	215	0.09	0.14	-0.33	-0.6	-0.8	-0.33	0.684763	0.166433	0.86539	0.542033	0.850882
Validation	2	U	A074	FR	1	RE	0	15	27.7856	0	1	8	1.7	0.34	1.25	-8.25	6.73333	0.32	0.14	-1.38	-0.2	46.8	54.8	50.5	438.4	58.8	8	-1.02	-6.7	-7.9	-7.3	-0.06	443	431	422	9.1	1.92	144	0.22	0.46	-0.67	-0.47	0.13	-0.13	0.818413	0.509902	0.183848	0.869253	1.28725
Equation	1	U	A075	MR	1	RE	1	32	34.7801	0	1	11	1.3	0.4	-2.87	-8.37	5.96667	0.64	0.2	-0.66	-0.2	45.1	52.1	48.3	364.7	55.8	7	-1.13	-6.6	-7.9	-7.25	-1.32	496	490	477	7.93	1.78	209	0.36	-0.05	-0.55	-0.68	0.07	-0.2	0.874586	0.363456	0.211896	0.784092	1.1068
Equation	1	B"	A076	MBL	2	LE	1	15	23.5943	0	1	12	1.3	0.42	-19.62	-4.62	6.03333	1.02	0.48	-0.28	0.06	47	49	48	98	53.3	2	-0.8	-7.2	-7.4	-7.3	-0.97	493	482	475	7.14	1.9	190	-0.12	0.41	0.44	-0.38	0.69	-0.81	0.58	0.43	1.06	0.5	0.97
Validation	2	U	A077	FR	1	RE	0	18	18.9002	1	1		2	1.3			10.5667	1.3	0.7	-0.7	-0.6	55.9	57.4	56.6	86.1	74.7	1.5	-1.72	-8.3	-9	-8.65	-1.51	437	420	413	18.58	2.99	102	0.17	0.41	-0.31	-0.37	-0.06	-0.68	0.482701	0.443847	0.682642	0.398246	0.91586
Equation	1	U	A078	ML	2	LE	1	15	22.7363	1	1	6	0.26	0.14	-4	-4.37	7.3	0.12	0.12	-0.14	-0.02	44.9	51.2	47.9	322.56	56	6.3	-0.66	-6.6	-7.9	-7.25	-0.88	516	505	493	6.96	1.79	169	-0.07	0.37	0.66	-0.33	-0.13	-0.86	0.737902	0.376563	0.86977	0.951315	1.01139
Equation	1	B"	A079	FBL	2	LE	0	18	29.1584	0	1		2.3	1.3	-3.75	0	5.93333	0.88	0.52	-1.42	-0.78	60.7	61.3	61	36.78	70.7	0.6	-1.99	-8.9	-9.3	-9.1	-1.72	460	402	371	21.88	4.73	52	0.08	0.76	0.51	-0.7	0.06	-0.83	0.87	0.76	0.83	0.47	1.52
Equation	1	U	A080	MR	1	RE	1	23	26.1393	0	0	10	0.72	0.72	-1.62	-6.37	7.46667	0.2	0.1	-0.52	-0.62	45	51.3	47.9	323.19	57	6.3	-0.75	-6.5	-7.8	-7.15	-0.95	467	467	465	6.04	1.5	246	0.06	0.06	-0.39	-0.26	0.07	-0.13	0.468722	0.0848528	0.147648	0.478017	0.552178
Equation	1	U	A081	ML	2	LE	1	19	21.7527	1	1	8	0.32	0.1	-2	-7.25	6.36667	0.42	0.2	0.1	0.1	41.5	47.9	44.4	306.56	52.1	6.4	-0.69	-6	-7.3	-6.65	-0.89	504	504	495	5.11	1.5	239	0.05	0.06	0.74	-0.61	-0.07	-0.13	0.95901	0.0781025	0.147648	0.941541	0.961769
Equation	1	B"	A085	FBR	1	RE	0	29	32.2445	0	0	9	1.82	0.54	-6.25	-11.12	7.06667	1.3	0.32	-0.52	-0.22	42.9	49.8	46.1	343.62	54.2	6.9	-0.64	-5.5	-6.7	-6.1	0.05	452	445	408	12.14	3.29	60	0.15	0.53	-1.14	-1.72	-0.29	-3	2.06	0.55	3.01	1.54	2.59
Validation	2	U	A087	MR	1	RE	1	14	18.4863	1	0	7	0.7	0.4	-10	-10.37	11.0333	0.6	0.4	-0.1	0	48.7	56.4	52.3	434.28	62.5	7.7	-2.02	-7.1	-8.4	-7.75	-1.78	401	392	388	11.45	2.06	129	-0.13	0.45	-0.35	-0.35	0.07	-0.42	0.494975	0.468402	0.425793	0.425793	0.829699
Equation	1	B"	A089	FBL	2	LE	0	19	19.7664	0	0	11	0.48	0.4	-4.37	-8.5	6.86667	0.32	0.32	-0.16	-0.08	45.2	53.4	48.9	437.88	58.9	8.2	-0.88	-6.6	-8	-7.3	-0.88	520	518	507	7.47	1.71	215	0.05	0.18	0.73	-0.4	-0.2	-0.73	0.83	0.19	0.76	0.99	0.89
Equation	1	U	A090	MR	1	RE	1	19	22.0888	1	1	9	0.8	0.28	-2.5	-5.12	6.46667	0.38	0.14	-0.42	-0.14	50.8	51.7	51.2	46.53	58.7	0.9	-1.49	-7.6	-8	-7.8	-1.52	486	477	472	11.73	2.12	152	-0.06	0.45	-0.45	-0.13	-0.32	-0.51	0.468402	0.453982	0.60208	0.401622	0.698928
Equation	1	U	A091	ML	2	LE	1	43	46.5466	0	0	7	1.28	0.7	-3.5	-9.75	6.06667	0.54	0.42	-0.74	-0.28	46.2	55.9	50.6	542.23	58.9	9.7	-0.67	-6.8	-8.3	-7.55	-0.8	505	504	484	6.78	1.67	233	0.13	0.08	0.53	-0.93	0.33	0	1.07042	0.152643	0.33	0.951262	1.08632
Validation	2	U	A092	MR	1	RE	1	19	19.9002	1	1	8	0.2	0.2	-1.12	-3	6	0.44	0.16	0.24	-0.04	46.5	50.7	48.5	212.94	62.6	4.2	-0.91	-7	-7.9	-7.45	-1.34	480	464	459	10.27	2.07	153	-0.09	0.62	-0.41	-0.27	-0.34	-1.09	0.490918	0.626498	1.1418	0.822982	0.94578
Validation	2	U	A093	MR	1	RE	1	16	17.3142	1	1	12	0.6	0.3	-3	-4	6.23333	0.4	0.4	-0.2	0.1	49.9	59.2	54.1	550.56	66.1	9.3	-1.37	-7.5	-9	-8.25	-1.39	463	447	436	12.35	2.3	145	0.2	0.31	-0.32	-0.51	0	-0.45	0.60208	0.368917	0.45	0.325576	0.970979
Equation	1	B"	A094	FBL	2	LE	0	27	30.7911	1	1	10	1.02	0.44	-4	-1.75	5.56667	0.12	0	-0.9	-0.44	46.1	47.5	46.8	66.5	48.5	1.4	-0.49	-6.6	-7	-6.8	-0.57	477	474	461	5.42	1.72	184	0.03	0.16	0.59	-0.92	-0.4	-1.84	1.09	0.16	1.88	1.35	1.22
Equation	1	B"	A095	MBL	2	LE	1	18	22.5411	1	0	8	0.38	0.28			8.86667	0.54	0.24	0.16	-0.04	45	55.4	49.7	576.16	61.7	10.4	-1.17	-6.7	-8.6	-7.65	-1.19	508	503	497	9.12	1.86	199	-0.11	0.13	0.45	-0.32	0	-0.38	0.55	0.17	0.38	0.45	0.72
Equation	1	B"	A097	FBR	1	RE	0	26	27.4808	0	0	8	1.7	0.56	-14.75	-5.75	7.4	0.9	0.18	-0.8	-0.38	51.7	57.1	54.2	308.34	59.6	5.4	-0.88	-7.4	-9.2	-8.3	-1.01	435	381	375	11.34	3.07	81	0.17	0.88	-0.26	-0.32	0	-0.58	0.41	0.9	0.58	0.37	1.27
Equation	1	U	A099	ML	2	LE	1	28	37.7007	1	1	19	0.66	0.52	-5	-5.5	5.8	0.52	0.34	-0.14	-0.18	43	49	45.8	294	52.7	6	-0.98	-6	-7.7	-6.85	-1.03	556	542	510	8.45	2.3	142	0.06	0.4	1.08	-0.89	-0.38	-1.4	1.39946	0.404475	1.45066	1.54651	1.64454
Equation	1	U	A100	MR	1	RE	1	18	22.0916	0	0		1.7	0.9	-6.25	-10	7.4	1	0.54	-0.7	-0.36	44.4	53.1	48.3	461.97	56.2	8.7	-1.15	-6.7	-8.1	-7.4	-1.08	469	452	441	9.38	2.38	131	0.15	0.57	-0.57	-0.45	0	-0.38	0.726223	0.589406	0.38	0.574282	1.24852
Equation	1	U	A101	ML	2	LE	1	12	15.4018	0	1		0.88	0.3			5.86667	0.7	0.3	-0.18	0	56.9	63.8	60.1	440.22	81.5	6.9	-1.66	-8.4	-9.9	-9.15	-1.69	474	453	450	17.85	2.78	106	-0.14	0.61	0.19	-0.26	0.13	-0.71	0.322025	0.625859	0.721803	0.453982	0.930484
Equation	1	B"	A102	MBL	2	LE	1	28	32.5685	0	1	8	1.82	1.82	-13	-0.25	6.46667	2	1.3	0.18	-0.52	47.5	52.8	50	279.84	64.7	5.3	-1.07	-6.1	-7	-6.55	-0.41	507	473	399	21.24	5.86	33	-0.33	0.96	-1.69	-1.56	0.07	-2.5	2.3	1.02	2.5	2	2.86
Equation	1	U	A103	MR	1	RE	1	25	27.0247	1	1	9	1.02	0.42	-4	-11	6.06667	0.7	0.4	-0.32	-0.02	47.8	56.2	51.7	472.08	58.8	8.4	-0.99	-7.1	-8.8	-7.95	-1.05	470	466	455	8.26	1.99	153	-0.09	0.33	-0.87	-0.34	0	-0.27	0.934077	0.342053	0.27	0.872812	1.02825
Equation	1	B"	A104	FBL	2	LE	0	50	58.6694	0	0	9	1.82	0.4	-4.87	-4.87	7.43333	1.82	0.32	0	-0.08	42.4	52.3	46.8	517.77	53.5	9.9	-0.16	-6.1	-7.6	-6.85	-0.47	503	497	493	3.22	1.19	281	-0.16	0.41	0.58	-0.17	1.73	0.4	0.6	0.44	1.78	1.28	0.94
Equation	1	U	A107	MR	1	RE	1	22	29.0587	0	0	10	0.98	0.7	-4.5	0	5.96667	0.88	0.64	-0.1	-0.06	47.5	56.3	51.6	495.44	61.4	8.8	-1.44	-7.1	-8.6	-7.85	-1.44	397	397	392	10.93	2.38	128	0.06	-0.02	-0.47	-0.2	0.07	-0.2	0.510784	0.0632456	0.211896	0.54	0.559732
Validation	2	B"	A110	MBR	1	RE	1	15	16.5356	0	1	10	0.5	0.3			6.5	0.6	0.44	0.1	0.14	46.2	55.6	50.5	522.64	61.5	9.4	-0.95	-6.7	-8.6	-7.65	-0.99	450	453	439	9.69	2.16	167	0.05	-0.11	-0.78	-0.48	-0.06	-0.3	0.92	0.12	0.31	0.74	0.91
Equation	1	U	A111	FR	1	RE	0	33	35.3619	1	1	12	1.3	0.84	-4.62	-3.75	5.83333	1.02	0.22	-0.28	-0.62	45.9	47.6	46.7	80.92	50.6	1.7	-1.34	-6.7	-7.3	-7	-1.57	448	447	433	9.82	1.97	181	-0.08	0.15	-0.75	-0.55	-0.14	-1.09	0.930054	0.17	1.09895	0.814678	0.968969
Validation	2	B"	A112	FBR	1	RE	0	20	24.3306	0	1		1.52	0.32	-8.75	-9.75	6.33333	0.44	0.38	-1.08	0.06	44	49.3	46.5	261.29	55.6	5.3	-0.27	-6.2	-6.9	-6.55	-0.32	504	505	493	2.87	1.63	147	-0.09	0.11	0.54	0.8	-0.07	-4	0.97	0.14	4	4.84	0.93
Validation	2	U	A114	ML	2	LE	1	10	19.9495	1	1		0.92	0.62	-7.75	-10.37	6.93333	0.48	0.2	-0.44	-0.42	50.2	58.3	54	472.23	63.1	8.1	-1.46	-7.6	-8.8	-8.2	-1.57	426	415	409	12.07	2.32	127	0.02	0.42	0.32	-0.39	0	-0.32	0.50448	0.420476	0.32	0.327567	0.863771
Equation	1	U	A115	FR	1	RE	0	30	37.545	1	1	11	0.26	0.14	-0.75	-4.37	9.6	0.36	0.02	0.1	-0.12	45.5	50.6	47.9	258.06	54.7	5.1	-0.69	-7	-8	-7.5	-0.98	522	515	504	7.45	2.04	169	-0.01	0.28	-0.55	-0.48	0.34	-0.96	0.73	0.280179	1.01843	1.01119	0.932309
Equation	1	U	A117	FR	1	RE	0	25	29.1283	1	0	11	1.3	0.18	-2.37	-6	7.53333	0.88	0.04	-0.42	-0.14	44.3	49.6	46.8	262.88	51.7	5.3	-0.66	-6.4	-7.4	-6.9	-0.54	481	478	475	4.41	1.5	229	0.02	0.16	-0.41	-0.41	0.14	-0.88	0.579828	0.161245	0.891067	0.723464	0.714003
Validation	2	U	A118	FL	2	LE	0	25	26.2966	0	1	11	0.56	0.1	-2.5	-3.87	7.26667	0.4	0.3	-0.16	0.2	44.4	49	46.6	225.4	53.6	4.6	-0.37	-6.2	-7	-6.6	-0.28	506	504	487	5.41	1.6	185	0.15	0.12	0.61	-0.94	-0.34	-2.02	1.12058	0.192094	2.04841	1.43837	1.15551
Equation	1	U	A119	ML	2	LE	1	18	22.3947	0	0		0.56	0.3	-8	-4.25	7.86667	0.6	0.24	0.04	-0.06	55.9	61.9	58.7	371.4	85.9	6	-1.88	-8.3	-9.7	-9	-1.9	469	405	391	20.95	4.55	49	-0.05	0.96	0.73	-0.24	0	-0.91	0.76844	0.961301	0.91	0.990858	1.43122
Equation	1	B"	A120	FBR	1	RE	0	16	20.7078	1	1		0.34	0.04	-0.5	-6.37	6.1	0.42	0.12	0.08	0.08	44.4	49.9	47	274.45	54.3	5.5	-0.66	-6.4	-7.6	-7	-0.81	509	512	503	5.14	1.49	245	-0.16	-0.1	-0.76	-0.55	-0.21	0.35	0.94	0.19	0.41	1.05	0.75
Equation	1	U	A121	ML	2	LE	1	24	28.4797	1	1		0.72	0.56			10.4333	0.72	0.44	0	-0.12	58.9	61.4	60.1	159.64	75.1	2.6	-1.8	-9.3	-10.1	-9.7	-1.72	391	382	380	19.62	3.97	69	-0.1	0.31	0.25	0	0	-0.25	0.25	0.32573	0.25	0.353553	0.467547
Equation	1	U	A122	FR	1	RE	0	13	39.2089	0	0		1.82	1.3	-5	-2	7.3	1.7	0.7	-0.12	-0.6	63.7	68.9	66.2	358.28	73.7	5.2	-2.03	-9.8	-11	-10.4	-1.82	399	346	343	21.18	4.48	51	0.19	0.85	0	-0.19	0	0.51	0.19	0.870976	0.51	0.7	1.05721
Equation	1	U	A123	ML	2	LE	1	22	23.6502	0	1	7	0.72	0.72	-10.25	-10.5	7.86667	0.9	0.52	0.18	-0.2	52.7	62.5	57.2	612.5	72.2	9.8	-1.71	-7.8	-9.5	-8.65	-1.48	506	490	483	14.79	2.22	146	-0.17	0.49	0.51	-0.32	-0.06	-0.32	0.60208	0.518652	0.325576	0.57	1.05759
Equation	1	U	A124	ML	2	LE	1	23	24.8498	1	1	7	0.86	0.12	-5.5	-8.5	6.46667	0.12	0.1	-0.74	-0.02	45	52.7	48.6	405.79	62.4	7.7	-0.79	-6.6	-8.2	-7.4	-0.92	479	470	466	8.31	1.88	158	0.05	0.47	0.53	-0.2	-0.2	-0.67	0.56648	0.472652	0.699214	0.868217	0.824197
Validation	2	B"	A128	MBR	1	RE	1	15	16.7379	0	0	12	0.12	0.06	0	-6.12	5.86667	0.02	0.02	-0.1	-0.04	44.1	51	47.3	351.9	57.3	6.9	-0.61	-6.2	-7.6	-6.9	-0.64	460	452	438	7.75	1.9	157	-0.1	0.49	-0.99	-0.33	0.33	-1.78	1.04	0.5	1.81	1.96	1.21
Equation	1	U	A129	FL	2	LE	0	18	25.0137	1	1	7	1	0.3	-1.87	-3.62	6.13333	0.88	0.18	-0.12	-0.12	47.2	50.1	48.6	145.29	58.2	2.9	-0.64	-6.9	-7.6	-7.25	-0.52	460	445	438	8.54	2.14	146	-0.03	0.55	0.52	-0.33	0.07	-1.37	0.615873	0.550818	1.37179	1.13318	1.03774
Equation	1	B"	A135	MBL	2	LE	1	15	18.2445	0	0		0.2	0.2	-3.75	-7	8.46667	0.36	0.14	0.16	-0.06	48.7	58.8	53.3	593.88	69.2	10.1	-1.38	-7.2	-9.1	-8.15	-1.39	453	445	442	11.85	2.27	135	0.18	0.51	0.38	0	0	-0.45	0.38	0.54	0.45	0.59	0.55
Equation	1	B"	A136	FBL	2	LE	0	26	36.9918	0	1	16	1.9	0.2	-19.87	-2.87	6.96667	1.3	0.22	-0.6	0.02	44.9	47.2	46.1	108.56	49	2.3	-0.49	-6.2	-6.4	-6.3	-0.29	455	454	453	1.46	0.79	399	-0.09	0.09	0.17	-0.63	0	0.06	0.65	0.13	0.06	0.71	0.77
Validation	2	U	A138	FL	2	LE	0	22	26.0696	1	1	10	1.7	0.16	-9.62	-2.62	5.96667	1.7	0.04	0	-0.12	45.1	46.5	45.8	65.1	51.4	1.4	-0.29	-5.9	-6.5	-6.2	0.02	499	498	462	6.49	1.95	143	-0.01	0.03	0.87	-1.34	0.47	-2.49	1.59765	0.0316228	2.53397	1.21758	1.62828
Equation	1	U	A141	MR	1	RE	1	25	40.2078	0	1		0.72	0.16	-5.5	-6.87	9.13333	0.36	0.1	-0.36	-0.06	49.5	51.3	50.4	92.34	59.6	1.8	-0.78	-7	-7.4	-7.2	-0.63	499	477	466	11.3	1.76	157	0.24	0.82	-1.13	-0.44	-1	-2.07	1.21264	0.8544	2.29889	1.63518	1.86132
Equation	1	B"	A142	FBR	1	RE	0	13	35.9276	0	1	9	1.3	1	-6.37	-3.12	6.3	1.02	0.64	-0.28	-0.36	45.1	47.7	46.3	124.02	52.1	2.6	-0.36	-6	-6.7	-6.35	-0.06	497	489	479	5.49	1.52	182	0.17	0.54	-0.72	-0.78	0.07	-2.28	1.06	0.57	2.28	1.7	1.59
Equation	1	U	A143	MR	1	RE	1	25	28.8059	0	0	7	1.3	0.4	-6.25	-4	6.2	0.3	0.06	-1	-0.34	47.3	50.5	48.9	161.6	56.4	3.2	-0.76	-7.2	-7.9	-7.55	-0.84	499	491	486	6.6	2.47	147	-0.17	0.41	-0.4	-0.27	0.13	-0.8	0.482597	0.443847	0.810494	0.749533	0.717844
Validation	2	U	A144	MR	1	RE	1	12	19.3443	1	1	5	1.3	0.62	-9.12	-4.37	8	0.82	0.42	-0.48	-0.2	60.4	63.4	61.8	190.2	75.8	3	-2.43	-10.1	-11.1	-10.6	-2.45	467	442	441	22.1	4.34	71	-0.91	-0.05	-0.14	-0.07	0.07	-0.21	0.156525	0.911373	0.221359	0.252389	0.77026
Equation	1	U	A145	ML	2	LE	1	15	19.3756	0	0	11	1.65	0.32	-14.25	-6.25	6.03333	0.8	0.18	-0.85	-0.14	52.6	57.3	54.9	269.31	61.5	4.7	-1.56	-8.1	-8.6	-8.35	-1.37	416	412	409	12.01	2.33	131	-0.17	0.16	0.31	-0.19	0.06	-0.13	0.363593	0.233452	0.143178	0.257099	0.594054
Validation	2	U	A147	FL	2	LE	0	26	27.7719	1	1	10	1	0.2	-2	-3.75	7.7	0.4	0.04	-0.6	-0.16	40.7	43	41.8	98.9	52.2	2.3	-0.3	-5.5	-6.1	-5.8	0.02	520	506	488	6.58	1.58	167	0.06	0.52	0.48	-0.97	-0.55	-2.69	1.08227	0.52345	2.74565	2.00482	1.54806
Equation	1	U	A148	FL	2	LE	0	26	27.2555	1	0	7	1.6	0.42	-4.12	-6	6.1	0.16	0.02	-1.44	-0.4	48	53.1	50.4	270.81	61.4	5.1	-1.09	-7	-8	-7.5	-1.12	435	413	404	11.72	2.58	112	-0.16	0.55	0.53	-0.33	-0.13	-0.86	0.62434	0.5728	0.86977	0.846463	1.11826
Equation	1	U	A152	FL	2	LE	0	33	34.9413	0	0		2	0.7	-12	-0.25	6.06667	1.82	0.44	-0.18	-0.26	52.1	56	54	218.4	70.2	3.9	-1.14	-8	-8.2	-8.1	-1.18	483	455	449	14.38	2.46	116	-0.06	0.67	0.19	-0.38	-0.13	-1.38	0.424853	0.672681	1.38611	1.04995	1.07935
Validation	2	U	A155	MR	1	RE	1	14	15.7692	0	1		1.82	1.82			8.96667	0.8	0.6	-1.02	-1.22	58	70.7	63.7	897.89	81.5	12.7	-2.33	-9.6	-11.2	-10.4	-2.32	420	394	390	23.76	4.24	70	0.59	0.1	-0.13	-0.27	-0.2	0.67	0.299666	0.598415	0.699214	0.942603	0.809506
Validation	2	U	A156	MR	1	RE	1	29	30.1502	1	1	13	0.72	0.5	-1	-4	6.56667	0.8	0.3	0.08	-0.2	50.2	56.3	53.1	343.43	65.2	6.1	-1.46	-7.4	-9	-8.2	-1.53	461	453	449	11.89	2.37	143	-0.01	0.38	-0.49	-0.12	0	-0.43	0.50448	0.380132	0.43	0.579828	0.693109
Equation	1	U	A158	ML	2	LE	1	11	31.3251	1	1	11	0.8	0.8	-8.62	-7.87	7.6	1.02	0.42	0.22	-0.38	48.2	53.9	50.9	307.23	60.7	5.7	-1.12	-7.3	-8.6	-7.95	-1.23	474	462	453	10.75	2.41	130	0.06	0.51	0.54	-0.2	0.07	-0.61	0.575847	0.513517	0.614003	0.623699	0.85703
Equation	1	U	A159	MR	1	RE	1	31	33.2637	1	0	12	0.42	0.2	-1.87	-6	6.66667	0.26	0.14	-0.16	-0.06	46.8	53	49.7	328.6	57.7	6.2	-1.16	-6.9	-8.3	-7.6	-1.18	471	458	445	9	2.3	137	0.04	0.41	-0.75	-0.34	-0.07	-0.61	0.823468	0.411947	0.614003	0.731642	1.08931
Equation	1	U	A163	ML	2	LE	1	31	33.0027	1	1	9	0.46	0.3	-0.62	-4.25	5.73333	0.36	0.14	-0.1	-0.16	46.1	52.9	49.3	359.72	63.5	6.8	-0.96	-6.8	-8.3	-7.55	-0.81	480	468	458	10.63	2.35	125	0.12	0.34	0.58	-0.38	-0.13	-1.22	0.693397	0.360555	1.22691	1.09986	0.8544
Equation	1	U	A164	MR	1	RE	1	17	27.4781	1	0	11	0.7	0	-0.37	-9.37	5.53333	0.34	0.06	-0.36	0.06	42.5	50.5	46.2	404	54.1	8	-1.08	-6.1	-7.7	-6.9	-0.98	439	444	435	6.72	1.78	190	-0.31	-0.16	-0.84	-0.35	-0.07	0.28	0.91	0.348855	0.288617	0.994887	0.563028
Equation	1	U	B01	FL	2	LE	0	15	31.0274	1	1	14	1.3	0	-3.5	-4	5.86667	0.8	0.06	-0.5	0.06	42	46	43.9	184	47.2	4	-0.35	-5.9	-6.7	-6.3	-0.36	523	522	515	2.26	1.09	332	0.26	0.19	0.71	-0.71	-0.14	-2.89	1.00409	0.322025	2.89339	2.33985	1.00623
Equation	1	U	B02	MR	1	RE	1	12	16.239	0	1	15	1	1	-5.5	-3.25	6.9	0.9	0.6	-0.1	-0.4	47.4	51.3	49.3	200.07	59.1	3.9	-1.21	-7.1	-9	-8.05	-1.36	475	469	464	10.05	1.86	191	-0.26	0.26	-0.18	-0.59	0	-0.59	0.616847	0.367696	0.59	0.18	0.853756
Equation	1	U	B04	ML	2	LE	1	13	22.9342	1	1	9	0.54	0.24			6.4	0.6	0.3	0.06	0.06	49	58	53.2	533.6	65.9	9.2	-1.03	-7.4	-9.1	-8.25	-1.18	478	454	439	12.03	2.76	124	-0.19	0.46	0.51	-0.51	0	-0.57	0.721249	0.497695	0.57	0.513517	1.1962
Validation	2	U	B05	ML	2	LE	1	23	26.6815	0	0	9	1.4	0.04	-2	-5.75	8.06667	0.6	0.4	-0.8	0.36	43.9	48.9	46.3	244.5	51.6	5	-0.86	-6.3	-7.3	-6.8	-0.89	516	513	497	6.95	1.58	228	0.06	0.2	0.82	-0.62	-0.27	-2.54	1.02801	0.208806	2.55431	2.20783	1.11803
Equation	1	U	B06	ML	2	LE	1	8	24.8674	0	0		1.3	0.7	-3.75	-3.5	6.63333	1.4	0.6	0.1	-0.1	52.1	61	56.2	542.9	65.4	8.9	-1.08	-8.2	-9.6	-8.9	-1.21	403	400	388	13.02	3.31	100	-0.08	0.06	0.26	-0.64	0.64	1.15	0.690797	0.1	1.31609	1.82989	0.778203
Equation	1	U	B08	FL	2	LE	0	20	29.0806	1	1	8	0.64	0.6	-13.5	-6	5.8	0.8	0.5	0.16	-0.1	54	60	56.8	360	62.5	6	-1.19	-8.6	-9.8	-9.2	-1.32	454	446	433	12.76	3.86	80	0.01	0.19	0.5	-0.38	0.13	0.63	0.628013	0.190263	0.643273	1.07564	0.751665
Validation	2	U	B09	ML	2	LE	1	12	19.0779	1	1		1.82	0.22	-10.62	-6.5	6.03333	1	0.5	-0.82	0.28	53.7	62.3	57.7	535.78	73.8	8.6	-0.88	-8.9	-10.7	-9.8	-1.01	447	444	440	14.82	3.89	76	-0.08	-0.44	0.27	-0.2	0.27	1.86	0.336006	0.447214	1.87949	2.06	0.424382
Equation	1	U	B10	MR	1	RE	1	22	25.2253	1	1		1.82	1.4	-10.25	-1.37	8.7	0.98	0.58	-0.84	-0.82	55.9	63.8	59.6	504.02	72.4	7.9	-1.82	-8.7	-10	-9.35	-1.57	433	416	404	16.35	3.37	86	0.08	0.34	-0.38	-0.45	-0.06	0.64	0.588982	0.349285	0.642806	1.136	0.914166
Validation	2	U	B13	ML	2	LE	1	34	38.5082	0	1	10	0.7	0.54	-11	-10	7.6	0.44	0.14	-0.26	-0.4	53.5	61.2	57.1	471.24	71.2	7.7	-1.66	-8.4	-9.8	-9.1	-1.66	450	441	434	14.54	2.79	125	-0.28	0.04	0.39	-0.33	0.07	0.2	0.510882	0.282843	0.211896	0.619112	0.765376
Equation	1	U	B14	ML	2	LE	1	23	24.4863	0	0	11	0.9	0.34			5.7	0.7	0.3	-0.2	-0.04	53.2	54.4	53.8	65.28	75.5	1.2	-1.45	-7.3	-8.3	-7.8	-0.96	477	415	390	19.76	4.43	49	-0.1	1.16	0.99	-0.53	0.2	-1.38	1.12294	1.1643	1.39442	1.16043	2.01102
Equation	1	U	B15	ML	2	LE	1	30	37.2418	0	0	9	0.3	0.04	-1.75	-6.5	6	0.4	0.04	0.1	0	41.6	47.4	44.3	274.92	51.1	5.8	-0.94	-5.7	-6.9	-6.3	-0.72	487	484	472	5.63	1.5	196	0.1	0.19	0.96	-0.82	-0.41	-1.37	1.26254	0.214709	1.43003	1.47628	1.32654
Equation	1	U	B16	MR	1	RE	1	10	16.5548	0	0	14	0.72	0.62			8.26667	0.7	0.34	-0.02	-0.28	50.1	64.9	56.6	954.03	76.1	14.7	-2.05	-8.1	-9.9	-9	-2.08	450	441	435	16.75	2.85	119	0.42	-0.11	-0.14	-0.35	0	0.07	0.376962	0.434166	0.07	0.442719	0.609262
Equation	1	U	B17	ML	2	LE	1	13	14.5696	1	1	6	0.34	0.12	-1.12	-5.25	5.96667	0.58	0.19	0.24	0.07	45.2	49.7	47.3	223.65	51.1	4.5	-1.23	-6.7	-7.2	-6.95	-0.89	457	454	449	5.83	1.47	255	0.05	0.24	0.44	-0.5	-0.31	-0.06	0.666033	0.245153	0.315753	0.86954	0.836481
Equation	1	U	B20	ML	2	LE	1	13	16.2007	0	0	8	0.4	0.4	1	-4	6.2	0.26	0.18	-0.14	-0.22	40.9	51.3	45.5	533.52	57.3	10.4	-0.88	-5.8	-7.8	-6.8	-0.87	492	495	482	5.71	1.56	220	0.17	-0.03	0.95	-0.48	0	-0.14	1.06438	0.172627	0.14	1.00901	0.9005
Equation	1	U	B21	MR	1	RE	1	20	21.847	0	1	3	0.92	0.4	-2.37	-7.75	8.53333	0.72	0.38	-0.2	-0.02	48	55.3	51.4	403.69	66.3	7.3	-1.08	-7.1	-8.2	-7.65	-1.11	453	434	426	11.35	2.29	131	0.05	0.47	-0.32	-0.39	0.13	-0.78	0.50448	0.472652	0.790759	0.595483	0.936216
Equation	1	U	B22	FL	2	LE	0	11	15.5121	1	1	10	2.3	1	-9	-5.75	5.93333	1.02	0.64	-1.28	-0.36	51.8	61.2	56.1	575.28	68.7	9.4	-1.75	-7.8	-9.7	-8.75	-1.63	487	478	467	13	2.35	150	0.03	0.36	0.64	-0.32	-0.06	-0.32	0.715542	0.361248	0.325576	0.7	0.91351
Equation	1	U	B25	MR	1	RE	1	23	27.5148	1	1	10	1.3	0	-7.5	-10.25	7.63333	0.82	0.16	-0.48	0.16	49.7	54.6	52	267.54	63.4	4.9	-1.54	-7.5	-8.5	-8	-1.64	447	428	423	11.98	2.38	137	0.29	0.52	-0.4	-0.27	0.13	-0.47	0.482597	0.595399	0.487647	0.56648	1.0489
Equation	1	U	B27	MR	1	RE	1	18	18.9194	0	0	7	1.28	0.02	-14.62	-3.37	6.03333	1.82	0.66	0.54	0.64	47.9	51	49.4	158.1	59.3	3.1	-1.2	-7.3	-8	-7.65	-1.44	457	446	443	9.74	2.17	147	0.01	0.5	-0.28	-0.28	0	-0.69	0.39598	0.5001	0.69	0.496488	0.832166
Validation	2	U	B28	ML	2	LE	1	11	24.5247	0	0	8	0.64	0.28	-7.37	-7.37	7.83333	0.52	0.34	-0.12	0.06	47.2	51	49	193.8	58.4	3.8	-1.21	-7.2	-7.9	-7.55	-1.66	510	500	497	9.34	1.84	191	-0.25	0.31	0.44	-0.19	-0.06	-0.38	0.47927	0.398246	0.384708	0.534883	0.852115
Equation	1	U	B30	MR	1	RE	1	20	26.1612	0	1	12	0.38	0.02	0.87	-3.75	7.16667	0.44	0.18	0.06	0.16	45.4	50.3	47.7	246.47	58.4	4.9	-0.65	-6.5	-7.5	-7	-0.75	477	473	467	6.83	1.62	179	-0.14	0.21	-0.54	-0.48	0.27	-1.02	0.722496	0.252389	1.05513	0.973499	0.797559
Equation	1	B"	B32	MBR	1	RE	1	14	25.2555	0	1		1.3	0.42			12	1.02	0.54	-0.28	0.12	47.1	59.6	52.6	750.96	66.4	12.6	-1.62	-7.5	-9.2	-8.35	-1.4	450	450	448	11.09	2.24	168	0.06	-0.05	-0.13	-0.26	0.07	1.06	0.29	0.08	1.06	1.34	0.28
Equation	1	B"	B33	FBR	1	RE	0	35	36.0368	1	1	11	1.3	0	-2.75	-5.5	6.13333	1.3	0.04	0	0.04	42	46	43.9	184	47.6	4	-0.2	-5.7	-6.6	-6.15	0.03	544	542	519	7.1	2.12	150	-0.08	0.25	-0.61	-1.95	0.07	-3.77	2.04	0.26	3.77	1.94	2.26
Equation	1	U	B34	ML	2	LE	1	12	28.4413	0	1		0.44	0.24	-3.75	-1.37	6.63333	0.5	0.12	0.06	-0.12	53.5	59.1	56.2	330.96	70.4	5.6	-1.69	-8.4	-9.8	-9.1	-1.72	451	406	400	16.15	3.59	82	0.01	0.87	0.38	-0.06	0.06	-0.44	0.384708	0.870057	0.444072	0.49679	1.0009
Equation	1	B"	B38	MBL	2	LE	1	25	31.892	1	1	10	0.28	0.24	-1.25	-3.12	6.16667	-0.08	-0.08	-0.36	-0.32	43.9	47.5	45.6	171	50.2	3.6	-0.83	-6.4	-7.5	-6.95	-0.9	484	483	473	6.16	1.86	188	-0.11	-0.02	0.63	-0.49	-0.14	-0.56	0.8	0.11	0.58	0.77	0.88
Equation	1	U	B39	FL	2	LE	0	27	27.403	1	1	12	0.98	0.22	0.87	-3.87	6.16667	0.66	0.16	-0.32	-0.06	43.9	46.3	45.1	111.12	51.9	2.4	-0.56	-6.5	-7	-6.75	-0.69	503	492	483	5.28	1.9	198	0.24	0.59	0.54	-0.34	-0.87	-3.22	0.638122	0.636946	3.33546	3.20663	0.97719
Equation	1	U	B41	ML	2	LE	1	21	22.8498	1	1	12	0.42	0	0	-3.87	6	0.06	0	-0.36	0	42.2	47.5	44.7	251.75	52.6	5.3	-0.61	-6.3	-7.4	-6.85	-0.74	507	494	487	5.83	1.76	210	-0.13	0.39	0.39	-0.46	-0.07	-0.85	0.603075	0.411096	0.852877	0.603075	0.996444
Equation	1	B"	B42	MBR	1	RE	1	15	28.7418	0	1	7	1.6	0.38	-9.5	-6.12	6.23333	0.98	0.42	-0.62	0.04	51.9	55.4	53.6	193.9	59.5	3.5	-1.22	-7.5	-8.3	-7.9	-1.1	355	351	344	11.47	2.63	99	0.04	0.22	-0.61	-0.2	0.07	-0.34	0.64	0.22	0.35	0.69	0.77
Equation	1	U	B44	ML	2	LE	1	15	17.8799	1	1		1.6	0.3			6.03333	1.82	0.4	0.22	0.1	58	58.9	58.4	53.01	79.8	0.9	-1.88	-9	-9.1	-9.05	-1.7	503	478	459	13.24	4	58	0.05	0.62	0	-1.68	0	-0.75	1.68	0.622013	0.75	0.93	2.30054
Equation	1	U	B46	MR	1	RE	1	15	23.5587	1	1	7	1.3	0.22	-5.5	-9.75	5.96667	0.44	0.42	-0.86	0.2	51.1	58.8	54.7	452.76	63	7.7	-1.19	-7.7	-9	-8.35	-1.24	437	433	425	11.63	2.49	130	0.15	-0.13	-0.61	-0.07	-0.07	1.08	0.614003	0.198494	1.08227	1.27047	0.762365
Equation	1	U	B47	MR	1	RE	1	19	24.6447	1	1	9	0.54	0.42			11.5	1.3	0.4	0.76	-0.02	43.2	56.7	49.1	765.45	65.3	13.5	-1.28	-6.4	-9.1	-7.75	-1.26	502	498	495	9.41	1.91	183	0.23	0.09	-0.41	-0.2	0	0.07	0.45618	0.246982	0.07	0.490918	0.702638
Equation	1	U	B48	ML	2	LE	1	20	30.3306	0	0	7	1.3	0.34	-3.62	-3.25	7.13333	0.28	0.12	-1.02	-0.22	48.5	49.8	49.1	64.74	61	1.3	-0.9	-7.4	-7.6	-7.5	-0.88	433	405	400	13.24	2.84	76	-0.26	0.64	0.06	-0.38	0.19	-1.38	0.384708	0.690797	1.39302	1.00841	1.06902
Equation	1	U	C03	ML	2	LE	1	15	29.0532	1	0		0.7	0.36	-7.1	-3.25	6.83333	0.04	0.04	-0.66	-0.32	51.4	57.9	54.4	376.35	70.4	6.5	-1.41	-8.3	-9.1	-8.7	-1.45	483	448	436	17.03	3.93	84	0.08	0.56	0.2	-0.39	-0.07	-0.46	0.438292	0.565685	0.465296	0.278927	0.957549
Equation	1	B"	C05	MBR	1	RE	1	15	34.6189	0	0		0.3	0.2	-5.5	-6	5.43333	0.16	0.16	-0.14	-0.04	47.8	49.5	48.7	84.15	58.9	1.7	-0.76	-7.4	-7.7	-7.55	-0.84	524	511	500	9.98	2.34	148	0.12	0.33	0.25	-0.57	-0.13	-1.01	0.62	0.35	1.02	0.58	0.91
Equation	1	U	C06	MR	1	RE	1	15	20.3881	0	0	7	1.6	1.6	-0.75	-0.5	5.56667	0.5	0.5	-1.1	-1.1	57.5	63.5	60.4	381	71.5	6	-1.39	-9.1	-10.1	-9.6	-1.53	397	349	333	18.29	5.91	41	0.65	0.28	-0.2	-0.46	0	1.06	0.501597	0.707743	1.06	1.5331	1.12699
Equation	1	U	C08	FL	2	LE	0	28	35.4605	0	0	14	0.7	0.54			9.83333	0.66	0.54	-0.04	0	59.9	66.8	63.2	467.6	80.5	7	-1.96	-9.3	-10	-9.65	-1.42	463	414	390	22.81	4.92	54	0.12	0.73	0.49	-0.43	0	-0.43	0.65192	0.739797	0.43	0.49	1.21758
Equation	1	U	C10	ML	2	LE	1	44	44.2527	1	0		1.02	1.02	-3.75	-7.25	6.66667	1	0.5	-0.02	-0.52	58.2	63.7	60.8	350.35	77.3	5.5	-2	-9.7	-10.6	-10.15	-2.21	447	400	393	19.47	5.82	48	-0.61	-0.58	0.41	-0.07	0.48	1.1	0.415933	0.841724	1.20017	1.17209	1.14039
Validation	2	U	C11	MR	1	RE	1	19	22.6941	1	1		1.02	1.02	-5.5	-6	8.16667	1	1	-0.02	-0.02	58.7	63.9	61.2	332.28	81.9	5.2	-2.5	-8.7	-10.1	-9.4	-2.17	412	411	409	18.55	3.04	88	0.59	0.22	0.32	0	0	-0.32	0.32	0.629682	0.32	0.452548	0.348281
Equation	1	U	C13	FR	1	RE	0	17	27.097	0	1	11	1.3	0.54	-11.5	-2.5	8.06667	0.88	0.36	-0.42	-0.18	51.8	56.5	54.1	265.55	65.1	4.7	-1.26	-7.7	-8.8	-8.25	-1.26	458	452	444	12.21	2.3	131	-0.16	0.36	-0.53	-0.4	0.13	-0.6	0.664003	0.393954	0.613922	0.689638	0.845281
Validation	2	U	C14	MR	1	RE	1	20	24.5927	0	0	8	1.4	1	-7.75	-11	6.2	0.62	0.3	-0.78	-0.7	52	58.3	55	367.29	63.3	6.3	-1.54	-8	-9.5	-8.75	-1.67	417	405	404	13.38	2.7	100	0.14	0.46	-0.2	-0.07	0.07	-0.61	0.211896	0.480833	0.614003	0.603738	0.629682
Equation	1	U	C15	ML	2	LE	1	28	34.9002	0	0	9	0.7	0.4	-7.37	-10.57	9.2	0.7	0.4	0	0	55.3	59	57.1	218.3	73.4	3.7	-1.69	-8.2	-8.3	-8.25	-1.59	523	482	470	17.13	2.75	86	-0.33	0.63	0.43	-0.43	-0.06	-0.18	0.608112	0.711196	0.189737	0.550091	1.3043
Validation	2	U	C16	MR	1	RE	1	9	18.3443	0	0	10	1.7	0.7	-7.12	-7.75	5.93333	1	0.7	-0.7	0	51.4	58.7	54.8	428.51	68	7.3	-1.44	-7.7	-8.9	-8.3	-1.54	451	439	431	12.81	2.27	138	-0.04	0.39	-0.27	-0.47	0.07	-0.41	0.542033	0.392046	0.415933	0.345254	0.890225
Validation	2	U	C17	MR	1	RE	1	20	23.8142	0	1	7	0.56	0.17	-4.75	-4.25	7.3	0.34	0	-0.22	-0.17	44.9	49.4	47.1	222.3	54	4.5	-0.92	-6.5	-7.5	-7	-0.85	462	459	455	6.33	1.65	204	0.12	0.17	-0.55	-0.27	0.21	-0.48	0.612699	0.208087	0.523927	0.78848	0.801561
Equation	1	U	C18	ML	2	LE	1	24	28.4562	1	1	9	1.3	0.9			6.16667	0.81	0.44	-0.49	-0.46	53.6	62.6	57.8	563.4	67.6	9	-1.61	-8.2	-9.6	-8.9	-1.62	442	427	423	13.18	2.47	122	-0.63	-0.02	0.36	-0.44	0.8	1.24	0.568507	0.630317	1.47567	1.73666	1.07541
Equation	1	B"	C19	MBL	2	LE	1	18	21.3032	1	1		0.44	0.32	0.37	-10.25	6.26667	0.62	0.32	0.18	0	52.5	59.8	55.9	436.54	70.9	7.3	-1.58	-8.1	-9	-8.55	-1.22	479	455	447	14.77	2.72	109	-0.39	0.28	0.31	-0.31	0.12	-0.68	0.44	0.48	0.69	0.42	0.92
Equation	1	U	C20	MR	1	RE	1	12	15.534	1	0	8	0.32	0.2	-8.37	-3.75	7.63333	0.82	0.34	0.5	0.14	55.8	59.4	57.6	213.84	71.3	3.6	-1.91	-8.7	-9.6	-9.15	-1.78	454	429	423	17.72	3.4	91	0.04	0.53	-0.13	-0.31	0	-0.25	0.336155	0.531507	0.25	0.143178	0.85703
Equation	1	B"	C21	MBL	2	LE	1	25	36.2473	0	0	10	0.42	0.3			6.73333	0.38	0.16	-0.04	-0.14	45	53.1	48.7	430.11	61	8.1	-1.21	-6.5	-8.3	-7.4	-1.48	445	443	438	9.22	1.91	154	-0.17	-0.28	0.59	-0.26	0.07	0.33	0.64	0.33	0.34	0.79	0.76
Equation	1	U	C23	MR	1	RE	1	12	20.8881	0	0	8	0.81	0.42	1	-5.5	6.23333	1.3	0.42	0.49	0	50.9	61.5	55.7	651.9	72.8	10.6	-1.56	-7.5	-9.1	-8.3	-1.6	416	404	402	14.55	2.27	124	0	0.58	-0.2	-0.2	0.07	-0.85	0.282843	0.58	0.852877	0.703847	0.805233
Equation	1	U	C25	ML	2	LE	1	21	25.0082	1	1		0.22	0.08	-1.75	-1.75	5.96667	0.16	0.1	-0.06	0.02	44.2	48.8	46.4	224.48	55.5	4.6	-0.74	-6.2	-7.4	-6.8	-0.78	502	499	495	5.99	1.4	233	-0.04	0.23	0.66	-0.26	-0.07	-0.72	0.709366	0.233452	0.723395	0.862844	0.854459
Equation	1	B"	C26	FBL	2	LE	0	13	35.1886	1	1	5	0.6	0.44	-3.75	-1.62	6.16667	0.4	0.22	-0.2	-0.22	44.9	49.6	47.1	233.12	57.8	4.7	-0.9	-6.5	-7.6	-7.05	-1.02	460	447	442	8.5	1.92	137	0.07	0.54	0.53	-0.33	-0.27	-1.06	0.62	0.54	1.09	1.08	0.98
Equation	1	U	C27	ML	2	LE	1	15	21.7966	1	1		0.7	0.4	-5.62	-9.75	6.6	0.5	0.34	-0.2	-0.06	47.4	55.8	51.2	468.72	62.8	8.4	-1.5	-7.5	-8.8	-8.15	-1.5	471	464	461	11.09	2.52	155	-0.13	0.28	0.25	-0.19	0	0.06	0.314006	0.308707	0.06	0.353553	0.604401
Equation	1	B"	C28	MBL	2	LE	1	12	18.7977	0	0		1.02	0.88	-6.25	-6.62	7.16667	0.58	0.4	-0.44	-0.48	48.2	61.3	54	803.03	71.4	13.1	-1.44	-7.2	-9.3	-8.25	-1.23	513	501	485	13.04	2.39	156	-0.17	0.19	0.55	-0.49	0	-0.3	0.74	0.25	0.3	0.58	0.99
Validation	2	B"	C29	MBL	2	LE	1	13	17.4249	1	1	9	1.82	1			8.06667	1	0.56	-0.82	-0.44	57.4	65.5	61.2	530.55	77.1	8.1	-2.45	-8.9	-10.5	-9.7	-2.22	423	397	388	21	3.93	77	-0.04	0.52	0.38	-0.25	0.06	0.19	0.45	0.52	0.2	0.54	0.88
Equation	1	B"	C30	FBL	2	LE	0	13	16.1749	1	1		2	1.02	-11.12	-4.37	6.03333	0.98	0.58	-1.02	-0.44	56.3	65.6	60.6	610.08	73.4	9.3	-2.23	-9	-10.6	-9.8	-1.82	437	411	407	18.98	3.59	83	-0.02	0.59	0.12	-0.31	0.06	0.5	0.33	0.59	0.5	0.81	0.91
Equation	1	U	C33	ML	2	LE	1	37	39.1639	0	1	8	1.7	0.36	-0.5	-8	6.93333	1	0.04	-0.7	-0.32	41.4	48.5	44.7	344.35	55.7	7.1	-0.09	-5.7	-7.1	-6.4	0.08	488	487	478	11.38	2.95	91	-0.03	0.32	0.13	-2.16	-0.33	-4.26	2.16391	0.321403	4.27276	2.14979	2.48516
Equation	1	U	C36	ML	2	LE	1	11	13.403	1	1		1.82	0.82			9.16667	0.7	0.5	-1.12	-0.32	60.4	67.8	63.9	501.72	70.1	7.4	-1.71	-9	-10.9	-9.95	-1.7	482	447	440	14.46	2.85	89	-0.28	0.72	-0.25	-0.49	0.31	0.92	0.550091	0.772528	0.970824	1.51714	1.21037
Validation	2	U	C37	ML	2	LE	1	12	35.6162	0	1	10	1	0.72	-15.5	-6.25	6.4	1.3	0.12	0.3	-0.6	64.8	72.1	68.3	526.33	80.3	7.3	-1.59	-10.2	-11.6	-10.9	-1.5	364	339	326	22.74	5.73	37	-0.12	0.37	0.25	-0.44	0	0.38	0.506063	0.388973	0.38	0.857263	0.890505
Equation	1	B"	C38	MBL	2	LE	1	16	23.2336	0	0	14	0.44	0.44	-3.5	-9.87	6.4	0.52	0.18	0.08	-0.26	45.9	54.4	49.8	462.4	57.9	8.5	-1.17	-6.9	-8.2	-7.55	-1.12	467	462	458	7.98	1.77	231	-0.09	0.3	0.34	-0.2	-0.27	-0.47	0.39	0.31	0.54	0.67	0.66
Equation	1	U	C40	FR	1	RE	0	22	27.4073	1	1	11	0.4	0.2	-4	-1.37	8.13333	0.4	0.2	0	0	44.3	45.7	45	63.98	49	1.4	-0.23	-6.8	-7.1	-6.95	-0.7	496	490	490	4.59	1.55	253	0.14	0.36	-0.14	-0.14	-0.56	-2.4	0.19799	0.386264	2.46447	2.2987	0.573062
Equation	1	U	C43	MR	1	RE	1	20	39.8893	0	0	5	1.6	0.18	-6	-10.5	9.43333	0.6	0.4	-1	0.22	45.8	53.5	49.4	411.95	59.1	7.7	-0.9	-6.8	-8.4	-7.6	-1.01	537	535	532	6.87	1.67	231	0.05	0.1	-0.4	-0.2	0.07	0.27	0.447214	0.111803	0.278927	0.66468	0.540833
Equation	1	U	D01	ML	2	LE	1	20	24.653	0	0	15	0.5	0.4	-3.87	-4	7.7	0.58	0.1	0.08	-0.3	46.4	49.4	47.8	148.2	54.3	3	-1.03	-7.2	-7.7	-7.45	-1.52	539	539	536	6.16	1.58	226	0.63	-0.39	0.21	-0.28	-0.35	0.49	0.35	0.740945	0.602163	0.952103	0.434166
Validation	2	U	D07	MR	1	RE	1	10	15.2445	0	1	7	0.9	0.4	-14.75	-8.25	6.16667	0.8	0.3	-0.1	-0.1	52.8	59	55.7	365.8	66.1	6.2	-1.8	-7.9	-8.8	-8.35	-1.83	420	389	376	15.71	3.12	76	0.16	0.57	-0.37	-0.5	0.12	-0.81	0.622013	0.59203	0.818841	0.579828	1.19407
Equation	1	U	D08	MR	1	RE	1	15	18.7297	1	1		1.7	1.7			6.46667	0.88	0.4	-0.82	-1.3	56.5	65.8	60.8	611.94	83.9	9.3	-2.05	-8.6	-10	-9.3	-1.8	437	435	428	16.86	3	93	0.01	0.06	0.12	-0.44	0.06	-0.19	0.45607	0.0608276	0.199249	0.257099	0.511957
Equation	1	U	D10	MR	1	RE	1	16	19.2977	0	0	11	2	2			5.96667	0.88	0.7	-1.12	-1.3	64.8	72	68.2	511.2	88.1	7.1	-2.7	-10.2	-10.6	-10.4	-2.31	432	410	405	24.88	3.94	68	0.7	-0.36	-0.2	-0.33	-0.26	0.46	0.385876	0.787147	0.528394	0.792275	0.9005
Equation	1	U	D11	MR	1	RE	1	17	17.8893	1	1	9	0.4	0.28	-3.75	-9.25	7.56667	0.4	0.3	0	0.02	49.1	56	52.3	386.4	66.9	6.9	-1.25	-7.4	-8.9	-8.15	-1.3	489	481	477	10.5	2.17	163	0.17	0.28	-0.38	-0.19	-0.06	0.25	0.424853	0.327567	0.257099	0.544059	0.723464
Equation	1	B"	D14	FBL	2	LE	0	8	13.7187	1	1	8	0.46	0.38	-1.25	-8.62	8.96667	0.44	0.14	-0.02	-0.24	43.5	50.3	46.6	342.04	57.9	6.8	-0.75	-6.5	-7.8	-7.15	-0.81	512	505	501	6.24	1.75	202	0.02	0.35	0.53	-0.2	-0.47	-1.53	0.57	0.35	1.6	1.66	0.75
Validation	2	U	D16	MR	1	RE	1	28	30.6694	0	0	15	1.3	0.7	-10.5	-1.75	7.36667	1.3	0.5	0	-0.2	47.6	51.5	49.5	200.85	58	3.9	-1	-7.3	-8.1	-7.7	-1.17	443	416	413	10.1	2.41	120	0.23	0.74	-0.2	-0.27	-0.13	-1.33	0.336006	0.774919	1.33634	1.06231	1.09772
Equation	1	U	D18	ML	2	LE	1	25	26.6886	0	1		0.9	0.3	-1.37	-1.12	5.96667	0.74	0.3	-0.16	0	53.8	60.3	56.9	391.95	72.9	6.5	-1.67	-8	-9.3	-8.65	-1.57	461	440	438	15.31	2.46	89	-0.33	0.57	0.18	-0.12	0.62	-0.62	0.216333	0.658635	0.876812	0.666033	0.858021
Equation	1	B"	D19	MBL	2	LE	1	23	27.1749	1	1	10	0.4	0.24	2.37	-10.12	6.6	0.88	0.5	0.48	0.26	42.4	51.5	46.5	468.65	58	9.1	-0.8	-6.1	-7.8	-6.95	-0.77	497	495	489	6.73	1.61	214	0.13	0.15	0.62	-0.41	-0.14	-0.55	0.74	0.2	0.57	0.77	0.74
Equation	1	B"	E03	MBR	2	RE	1	25	28.153	1	1	8	1.52	0.34	-6.5	-6	6.63333	0.6	0.3	-0.92	-0.04	48.2	53.7	50.8	295.35	57.7	5.5	-1.24	-7.1	-8.1	-7.6	-1.11	456	456	447	8.56	1.91	188	0.03	-0.09	-0.6	-0.27	0	0.33	0.66	0.09	0.33	0.85	0.66
Equation	1	U	E05	MR	2	RE	1	21	34.0313	0	1	10	0.6	0.44	-10.75	-6	8.26667	0.6	0.16	0	-0.28	54.7	60.4	57.4	344.28	70.8	5.7	-1.85	-8.8	-9.8	-9.3	-1.77	469	456	450	13.59	3.87	86	0.05	0.45	-0.45	-0.06	0	0.38	0.453982	0.452769	0.38	0.629365	0.714213
Validation	2	B"	E07	MBR	2	RE	1	20	25.5806	1	0	7	0.7	0.38	-17.5	-5.75	7.36667	1.02	0.66	0.32	0.28	52	54.1	53	113.61	61.1	2.1	-1.64	-7.9	-8.4	-8.15	-1.53	439	422	419	12.95	2.72	120	0.25	0.46	-0.32	-0.19	0.06	-0.25	0.37	0.52	0.26	0.38	0.86
Equation	1	U	E09	ML	2	LE	1	20	21.7473	1	1	11	0.3	0.3	0.62	-10.37	6.23333	0.4	0.22	0.1	-0.08	45.6	56.4	50.4	609.12	63.7	10.8	-0.88	-6.4	-8.7	-7.55	-0.96	430	417	404	10.74	2.32	104	0.24	0.66	0.95	-0.34	-0.2	-1.01	1.00901	0.702282	1.02961	1.33094	1.22642
Validation	2	U	E10	ML	2	LE	1	11	25.0505	0	0	11	1.4	0.5	-15.12	-6.87	12	1.82	0.54	0.42	0.04	45.5	49.4	47.4	192.66	50	3.9	-0.54	-6.6	-7.2	-6.9	-0.74	457	451	450	4.31	1.44	245	0.28	0.56	0.32	-0.06	0	-3.83	0.325576	0.626099	3.83	3.78356	0.621289
Equation	1	B"	E12	MBR	1	RE	1	8	18.108	0	0	17	0.26	0.18	0	-9.87	10	0	0	-0.26	-0.18	41.2	48.3	44.5	342.93	49.6	7.1	-0.53	-6	-6.9	-6.45	-0.42	595	594	584	2.05	0.95	465	-0.29	0.05	-0.35	-0.91	-0.14	0.91	0.97	0.29	0.92	1.83	0.96
Equation	1	U	E17	MR	1	RE	1	20	23.0219	0	0	9	1.3	0.4	-6.87	-5.62	5.96667	0.8	0.5	-0.5	0.1	49.1	52.3	50.7	167.36	58.1	3.2	-1.39	-7.6	-7.9	-7.75	-1.4	492	468	461	10.7	2.24	150	0.06	0.54	-0.07	-0.47	0.14	-0.47	0.475184	0.543323	0.490408	0.21	1.01833
Validation	2	U	E19	FR	1	RE	0	15	23.4562	0	0	7	0.3	0.2	-2.75	-9.12	6.26667	0.14	0.14	-0.16	-0.06	49	55.1	51.9	336.11	68.6	6.1	-1.38	-7.1	-8.4	-7.75	-1.25	491	494	481	8.43	1.88	202	-0.13	0	-0.78	-0.42	0	0.72	0.885889	0.13	0.72	1.3813	0.773886
Equation	1	B"	E21	MBL	2	LE	1	15	36.5559	0	0	9	0.98	0.56	-9.75	-5	6.93333	0.6	0.44	-0.38	-0.12	46.8	49.6	48.2	138.88	66.1	2.8	-0.52	-5.8	-6.8	-6.3	0.04	527	479	440	15.65	3.01	63	-0.27	1.11	0.42	-0.97	0.07	-2.43	1.06	1.14	2.43	1.5	2.19
Equation	1	U	E23	MR	1	RE	1	17	24.6925	1	0	5	0.6	0.4	-5.62	-0.25	6.16667	0.4	0.14	-0.2	-0.26	43.2	48.9	45.9	278.73	54.3	5.7	-0.86	-6.2	-7.5	-6.85	-0.87	457	455	454	6.16	1.57	194	0.08	0.2	-0.28	-0.14	0.14	-0.43	0.31305	0.215407	0.452217	0.510392	0.495177
Equation	1	B"	E24	FBL	2	LE	0	29	36.7692	1	1	12	1.82	1.3	-11.75	-7.07	6.2	0.7	0.3	-1.12	-1	48.1	53.9	50.8	312.62	59.6	5.8	-1.18	-7.4	-8.6	-8	-1.45	484	476	474	9.09	2.06	173	-0.18	0.32	0.33	-0.13	-0.2	-0.53	0.35	0.37	0.57	0.66	0.68
Validation	2	U	E26	FR	1	RE	0	14	16.8619	0	0	8	1.7	1.3	-9.37	-6	6.8	1.52	0.82	-0.18	-0.48	51.6	57.3	54.3	326.61	59.1	5.7	-0.59	-7.7	-8.6	-8.15	-0.63	380	394	379	7.01	2.63	112	-0.72	0.06	-0.85	0.07	0.14	-0.28	0.852877	0.722496	0.31305	1.05005	0.130384
Equation	1	B"	E27	MBR	1	RE	1	14	15.8838	1	1	8	1.82	0.7	-5.5	-9.12	6	0.7	0.34	-1.12	-0.36	52.7	55.9	54.2	178.88	70.8	3.2	-1.08	-7.8	-8.5	-8.15	-1.36	506	502	472	13.1	5.11	41	0.16	0.73	-2.74	1.06	0	-1.18	2.94	0.75	1.18	3.54	2.92
Equation	1	B"	E32	MBR	1	RE	1	14	19.6612	1	0	13	0.82	0.4	-0.12	-9.62	8.06667	0.36	0.14	-0.46	-0.26	44.3	55.7	49.3	634.98	62.4	11.4	-1.58	-6.7	-8.6	-7.65	-1.39	439	437	435	10.28	2.33	133	0.14	-0.06	-0.4	-0.07	0	0.13	0.41	0.15	0.13	0.45	0.54
Equation	1	B"	E33	MBL	2	LE	1	17	23.7023	1	0	11	0.72	0.22	-2.5	-5.12	5.46667	0.2	0.12	-0.52	-0.1	43.4	48.4	45.7	242	53.5	5	-0.62	-6.2	-7.3	-6.75	-0.76	555	550	545	4.92	1.31	281	-0.13	0.28	0.59	-0.46	-0.26	-0.59	0.75	0.31	0.64	0.86	1.03
Equation	1	U	E34	MR	1	RE	1	30	43.1475	0	0	8	0.18	0.04			6.16667	0.16	-0.04	-0.02	-0.08	50.6	52.7	51.6	110.67	61.9	2.1	-1.15	-7.8	-7.9	-7.85	-1.62	458	429	424	12.89	2.42	110	0.11	0.8	0.27	-0.33	-0.2	-1.2	0.42638	0.807527	1.21655	0.988838	1.14127
Equation	1	U	E36	FR	1	RE	0	17	41.2105	1	0	9	1.6	0.92			5.93333	0.98	0.52	-0.62	-0.4	66.9	70.8	68.8	276.12	83.5	3.9	-1.67	-10.8	-11.9	-11.35	-1.88	329	295	285	26.48	8.08	27	0.68	0.56	-0.13	0.4	0	-0.2	0.420595	0.880909	0.2	0.613922	0.825651
Equation	1	B"	E39	MBR	1	RE	1	15	34.3975	0	0	13	0.8	0.1	-6.62	-6.12	5.93333	0.9	0.3	0.1	0.2	38.4	41.9	40.1	146.65	48	3.5	-0.19	-5.1	-5.6	-5.35	0.25	482	479	476	1.97	0.62	517	0.2	0.56	-1.3	-0.62	0.07	-3.35	1.44	0.59	3.35	3.05	1.91
Validation	2	U	E42	ML	2	LE	1	32	40.937	1	1		1.3	0.54			5.73333	0.64	0.22	-0.66	-0.32	55.1	56.4	55.8	73.32	71.2	1.3	-1.52	-8	-8.8	-8.4	-1.73	461	420	401	15.03	3.38	68	0.06	1.04	1.1	-0.41	-0.07	-1.1	1.17393	1.04173	1.10223	1.35831	1.7844
Equation	1	U	E43	ML	2	LE	1	22	23.7007	1	1	7	1.54	0.3	-1.5	-5.12	5.96667	0.08	0.02	-1.46	-0.28	46.8	49.5	48.1	133.65	58.7	2.7	-0.92	-6.9	-7.7	-7.3	-1	508	485	471	9.86	2.26	134	-0.05	0.6	0.71	-0.39	-0.06	-1.03	0.810062	0.60208	1.03175	1.00125	1.24808
Equation	1	B"	E44	MBL	2	LE	1	14	15.511	1	1	10	1.3	0.72			6.26667	0.82	0.46	-0.48	-0.26	48.6	58.8	53.2	599.76	65.7	10.2	-1.32	-6.9	-8.8	-7.85	-1.07	439	432	423	11.12	2.15	155	-0.09	0.42	0.81	-0.07	0.07	0.27	0.81	0.43	0.28	0.81	1.02
Validation	2	U	E46	MR	1	RE	1	7	16.3224	0	1	10	2.3	0.9	-10.87	-4	7	0.98	0.88	-1.32	-0.02	43.9	52.9	48	476.1	61.9	9	-0.58	-6.3	-8.1	-7.2	-0.6	482	471	460	8.71	1.88	149	0	0.44	-0.82	-0.41	0.2	-1.5	0.916788	0.44	1.51327	1.49282	1.18106
Equation	1	B"	E49	MBR	1	RE	1	17	27.8059	0	0	14	1	0.34	0	-4	6.23333	0.98	0.5	-0.02	0.16	48.8	59.9	53.8	664.89	69.8	11.1	-1.35	-7.3	-9.1	-8.2	-1.22	481	476	468	11.12	2	185	0.26	-0.12	-0.46	-0.33	-0.13	0.66	0.57	0.29	0.67	1.04	0.75
Equation	1	U	E52	ML	2	LE	1	14	28.5751	1	1	17	0.88	0.04	-1.87	-5.37	5.7	0.42	0.12	-0.46	0.08	44.4	49.2	46.7	236.16	51.3	4.8	-0.57	-6.4	-7.3	-6.85	-0.56	508	510	501	3.47	1.35	294	0.05	-0.17	0.74	-0.54	0.2	0.61	0.916079	0.1772	0.64195	1.27047	0.782943
Equation	1	U	E53	FR	1	RE	0	18	30.3783	1	1		1.3	0.66	-14.12	-7.25	5.93333	0.48	0.4	-0.82	-0.26	55.3	63.5	59.1	520.7	70.7	8.2	-1.48	-8.7	-10.2	-9.45	-1.7	380	350	346	18.97	4.6	55	0.05	0.58	-0.26	-0.2	-0.07	-0.33	0.328024	0.582151	0.337343	0.230217	0.839345
Equation	1	B"	F01	MBR	1	RE	1	33	36.358	1	1	12	1.3	0.44			5.9	1.3	0.28	0	-0.16	44.4	53.7	48.6	499.41	57.8	9.3	-1.34	-6.6	-8	-7.3	-1.12	462	453	449	8.16	1.79	201	0.52	0.06	-0.21	-0.49	0.14	-0.21	0.53	0.52	0.25	0.45	0.91
Equation	1	U	F02	MR	1	RE	1	19	30.7308	0	0	12	1.3	0.62	-8.25	-9.5	6.03333	0.88	0.4	-0.42	-0.22	53.1	58.9	55.8	341.62	66.4	5.8	-1.37	-7.9	-8.9	-8.4	-0.12	440	431	426	12.4	2.35	143	0.2	0.3	-0.46	-0.13	0.07	-0.2	0.478017	0.360555	0.211896	0.534603	0.787718
Equation	1	U	F04	FR	1	RE	0	29	29.1897	1	0	13	0.7	0.32	-1.5	-5.75	8.53333	0.12	0.12	-0.58	-0.2	44.4	49.5	46.8	252.45	50.4	5.1	-0.57	-6.4	-7.2	-6.8	-0.47	518	519	511	3.04	1.2	322	-0.23	0.16	-0.95	-0.47	-0.07	-0.88	1.05991	0.280179	0.88278	0.970824	0.956713
Equation	1	U	F05	ML	2	LE	1	19	25.8169	1	1	10	1	0.44	-4.25	-4.5	8.33333	0.44	0.3	-0.56	-0.14	48.9	52.9	50.8	211.6	56.5	4	-0.93	-7.3	-8.1	-7.7	-1.07	452	450	444	8.3	2.1	160	-0.02	0.23	0.6	0.07	0	-0.2	0.60407	0.230868	0.2	0.657951	0.640312
Equation	1	U	F06	MR	1	RE	1	19	28.5137	0	0	13	0.28	0.1	0.12	-9.37	6.36667	0.3	0.12	0.02	0.02	42.7	50.6	46.3	399.74	54.2	7.9	-1.01	-6.3	-7.9	-7.1	-1.04	506	511	497	6.82	1.75	218	-0.3	-0.02	-0.99	-0.42	0.07	-0.49	1.07541	0.300666	0.494975	1.06231	0.797559
Validation	2	U	F07	FR	1	RE	0	32	34.1272	1	1	14	1.52	0.4	-6.75	-10.25	7.16667	1.28	0.3	-0.24	-0.1	46.6	54.5	50.2	430.55	58.6	7.9	-0.89	-7.3	-9	-8.15	-1.21	490	471	468	8.71	2.28	153	0.12	0.6	-0.25	-0.19	0.06	-0.31	0.314006	0.611882	0.315753	0.332415	0.872353
Equation	1	U	F08	MR	1	RE	1	27	28.5094	1	0	12	0.66	0.4	-1.5	-11.25	6.93333	0.4	0.4	-0.26	0	44.6	54.3	49	526.71	59.8	9.7	-1.18	-6.7	-8.5	-7.6	-1.16	485	478	474	8.56	1.96	191	0.21	0.26	-0.47	-0.27	0.07	-0.2	0.542033	0.334215	0.211896	0.544518	0.862148
Equation	1	B"	F09	MBL	2	LE	1	8	13.9578	1	1	11	0.5	0.4	-3.5	-10.25	10.0667	0.88	0.32	0.38	-0.08	42.9	51.7	46.9	454.96	58.2	8.8	-0.75	-6.1	-7.6	-6.85	-0.63	467	460	449	7.88	1.92	139	0.06	0.34	0.86	-0.66	-0.26	-1.39	1.08	0.35	1.41	1.34	1.28
Equation	1	U	F10	MR	1	RE	1	20	22.2993	1	1	11	0.9	0.16	-0.5	-4.25	10.2	0.62	0.26	-0.28	0.1	44.8	50.6	47.5	298.54	62.5	5.9	-1.09	-6.4	-7.6	-7	-0.82	529	510	500	9.87	1.97	165	0.07	0.53	-0.67	-0.4	0.2	-1.27	0.78032	0.534603	1.28565	1.23037	1.18849
Equation	1	U	F13	FR	1	RE	0	18	19.176	1	1	11	0.5	0.3	-1	-8.25	6.8	0.26	0.14	-0.24	-0.16	45.1	54.1	49.2	486.9	64.2	9	-0.91	-6.6	-8.5	-7.55	-0.92	482	483	480	8.03	1.76	196	-0.21	-0.01	-0.54	-0.2	0	-0.34	0.575847	0.210238	0.34	0.557853	0.380789
Equation	1	U	F14	MR	1	RE	1	12	13.0943	1	1	10	1.52	0.4	-12.5	-12	6	0.7	0.4	-0.82	0	55.6	59.9	57.6	257.57	74.2	4.3	-2.16	-8.4	-9.4	-8.9	-1.97	451	425	417	17.37	3.21	89	0.14	0.6	-0.37	-0.31	0	-0.44	0.482701	0.616117	0.44	0.392173	1.04317
Equation	1	U	F15	FR	1	RE	0	15	54.7868	0	0	10	1.3	0.42	-3	-3.75	7.2	0.64	0.34	-0.66	-0.08	46.7	49.2	47.9	123	53.9	2.5	-0.79	-6.5	-7.2	-6.85	-0.6	466	459	440	9.16	2.27	129	-0.07	0.46	-0.51	-1.22	-0.51	-2.75	1.32231	0.465296	2.79689	1.53	1.73666
Equation	1	B"	F16	FBR	1	RE	0	33	37.3333	0	1	11	1.9	0.28	-11.62	-2.75	7.2	1.7	0.18	-0.2	-0.1	46.2	46.4	46.3	9.28	54.8	0.2	-0.41	-6.4	-6.5	-6.45	-0.13	483	478	473	6.63	1.26	218	0.21	0.48	0	-1.08	-0.27	-3.04	1.08	0.52	3.05	1.98	1.57
Equation	1	B"	F18	FBR	1	RE	0	15	25.3498	0	1	10	1.3	1.3	-9.5	-5	6.16667	0.4	0.26	-0.9	-1.04	52.4	55.2	53.8	154.56	61.2	2.8	-1.49	-8.2	-8.6	-8.4	-1.49	447	433	428	13.2	2.77	112	0.09	0.43	-0.25	-0.25	-0.51	-0.32	0.35	0.44	0.6	0.27	0.76
Equation	1	U	F19	ML	2	LE	1	27	27.142	0	0	19	0.66	0.2	-6.75	-3.25	6.26667	0.26	0.26	-0.4	0.06	43.6	46.5	45.05	134.85	49.1	2.9	-0.37	-6.1	-6.5	-6.3	-0.45	564	564	556	1.85	0.88	347	0.13	0	0.13	-1.14	0	0.06	1.14739	0.13	0.06	1.20702	1.14
Equation	1	B"	F20	FBR	1	RE	0	12	15.3591	1	1	11	1	0.54	-0.25	-10	11.9667	0.88	0.52	-0.12	-0.02	45.7	51.3	48.5	287.28	57	5.6	-1.26	-6.8	-7.7	-7.25	-1.16	527	518	507	9.51	1.9	191	0.36	0.03	-0.58	-0.39	0.19	-0.58	0.7	0.36	0.61	0.79	1.03
Equation	1	U	F21	FR	1	RE	0	22	24.392	1	1	10	0.18	0.18	-1.75	-3.75	5.03333	0.22	0.02	0.04	-0.16	43.1	47.4	45.25	203.82	52.7	4.3	-0.73	-6.3	-7.3	-6.8	-0.81	466	463	455	6.62	1.84	167	-0.02	0.14	-0.67	-0.4	-0.07	-0.94	0.78032	0.141421	0.942603	0.807217	0.845044
Equation	1	U	F22	MR	1	RE	1	20	20.9616	1	1	6	0.88	0.18	-4.75	-6.25	11.0667	0.42	0.42	-0.46	0.24	41.4	48.2	44.8	327.76	57.4	6.8	-1.28	-6.2	-7.7	-6.95	-1.3	453	446	445	8.44	1.95	160	0.18	0.39	-0.13	-0.13	0.13	-0.79	0.183848	0.429535	0.800625	0.709366	0.605392
Equation	1	U	F24	MR	1	RE	1	11	15.8701	1	1	10	0.6	0.34	-4.75	-11.25	7.63333	0.3	0.14	-0.3	-0.2	46	54.7	50.35	475.89	64.4	8.7	-1.37	-6.8	-8.4	-7.6	-1.05	501	476	467	10.61	2.29	148	0.22	0.54	-0.52	-0.32	0.13	-0.71	0.610574	0.583095	0.721803	0.758024	1.13455
Equation	1	U	F25	MR	1	RE	1	19	24.5027	1	1	8	0.66	0.34	-5	-9.5	7.5	0.4	0.2	-0.26	-0.14	47.8	58.2	53	605.28	67	10.4	-1.52	-7.1	-9	-8.05	-1.42	434	417	414	12.4	2.29	127	-0.18	0.71	-0.33	-0.2	0	-0.85	0.385876	0.732462	0.85	0.728972	0.92228
Equation	1	U	F26	ML	2	LE	1	15	20.3553	0	1	10	0.72	0.72	-8.5	-9.5	5.96667	0.5	0.3	-0.22	-0.42	49.5	55.1	52.3	308.56	62.5	5.6	-1.55	-7.3	-8.3	-7.8	-1.53	414	403	389	13.21	2.79	91	-0.1	0.25	0.45	-0.58	-0.06	-0.52	0.734098	0.269258	0.52345	0.513517	0.995691
Validation	2	U	F27	FR	1	RE	0	27	28.0164	1	1	11	1.3	0.72	-9.5	-6.75	7.86667	0.58	0.26	-0.72	-0.46	51	57.1	54.05	348.31	67.8	6.1	-1.69	-7.8	-9.1	-8.45	-1.73	431	426	425	13.06	2.39	140	-0.15	0.35	-0.21	-0.07	0.07	-0.41	0.221359	0.380789	0.415933	0.440454	0.424264
Equation	1	U	F28	MR	1	RE	1	36	36.1162	0	0	8	1.7	0.88	-9.25	-12.5	6	0.5	0.32	-1.2	-0.56	53	60.9	56.95	481.11	63.6	7.9	-1.29	-7.7	-9.2	-8.45	-1.17	404	378	368	12.43	2.76	85	0.06	0.68	-0.21	-0.55	-0.07	0.41	0.588727	0.682642	0.415933	0.970155	1.25929
Equation	1	B"	F29	MBR	1	RE	1	27	30.063	1	1	12	0.66	0.44	-1	-6.5	5.8	0.1	0	-0.56	-0.44	42.6	48.7	45.65	297.07	51.7	6.1	-1.1	-6	-7.5	-6.75	-1.1	461	460	453	6.38	1.73	171	-0.22	0.25	-0.9	-0.28	0.07	-0.35	0.94	0.33	0.36	0.97	0.86
Equation	1	U	F30	ML	2	LE	1	35	39.8717	0	1	17	1.6	0.46	-4.5	-7	6.03333	0.66	0.02	-0.94	-0.44	43.6	49.1	46.35	270.05	51.9	5.5	-0.65	-6.2	-7.3	-6.75	-0.66	482	476	467	5.72	1.67	204	-0.21	0.14	0.65	-0.45	0.45	0.26	0.790569	0.252389	0.519711	0.737631	1.04293
Equation	1	U	F31	FL	2	LE	0	32	34.8224	1	1	9	0.44	0.22	-7.25	-10.25	6.56667	0.88	0.42	0.44	0.2	50.5	57.9	54.2	428.46	66.8	7.4	-1.57	-7.6	-8.8	-8.2	-1.5	458	455	450	11.36	2.02	168	0.02	-0.43	0.56	0	0.12	0.56	0.56	0.430465	0.572713	0.71218	0.69029
Validation	2	U	F33	FR	1	RE	0	30	36.4671	1	1	6	1.52	1.3	-7.25	-3.25	6.7	0.98	0.6	-0.54	-0.7	53.8	59.1	56.45	313.23	70	5.3	-1.88	-8.2	-9.3	-8.75	-1.76	386	380	377	16.22	3.08	93	0.11	0.19	-0.25	-0.18	0	-0.18	0.308058	0.219545	0.18	0.25	0.516236
Equation	1	U	F34	MR	1	RE	1	22	24.5696	0	0	8	1.3	0.36	-8.75	-7	9.23333	1	0.14	-0.3	-0.22	47.2	53.1	50.15	313.29	62.7	5.9	-1	-7.2	-8.3	-7.75	-1.23	488	468	464	10.39	2.16	163	0.31	0.54	-0.38	-0.26	0.06	-0.64	0.460435	0.622656	0.642806	0.581378	1.05646
Equation	1	U	F35	ML	2	LE	1	23	25.4945	0	1	7	1.28	0.56	-16	-8	8.56667	0.84	0.7	-0.44	0.14	51.3	56.7	54	306.18	68.7	5.4	-1.64	-7.7	-8.8	-8.25	-1.39	480	444	439	14.8	2.92	91	-0.06	0.68	0.24	-0.3	0.06	-0.55	0.384187	0.682642	0.553263	0.308058	1.02489
Equation	1	U	F38	MR	1	RE	1	29	37.8059	0	0	11	2	0.74	-13.25	-4.25	6.46667	0.86	0.26	-1.14	-0.48	45.7	50	47.85	215	55.1	4.3	-0.96	-6.6	-7.4	-7	-0.8	496	477	465	7.54	1.8	170	0	0.55	-0.39	-0.65	-0.13	-1.37	0.758024	0.55	1.37615	0.765506	1.26178
Equation	1	U	F40	MR	1	RE	1	16	16.7664	1	0	13	0.88	0.54	-8.25	-7.5	7.4	0.32	0.14	-0.56	-0.4	46.4	53.1	49.75	355.77	62.6	6.7	-0.85	-7	-8.3	-7.65	-1.05	485	477	470	9.94	2.24	135	0.04	0.27	-0.39	-0.39	-0.06	-0.9	0.551543	0.272947	0.901998	0.607454	0.787718
Equation	1	U	F41	FR	1	RE	0	12	13.2281	1	1		0.4	0.3	-5.25	-11.5	7.86667	0.5	0.5	0.1	0.2	42.5	52.2	47.35	506.34	60.4	9.7	-1.68	-6.2	-8	-7.1	-1.06	467	463	460	8.76	1.8	183	0.15	0.21	-0.4	-0.17	0.11	-0.51	0.434626	0.25807	0.521728	0.612944	0.668506
Equation	1	U	F43	FR	1	RE	0	24	27.7747	1	1	12	1.52	0.3	-7.75	-7.25	5.26667	1.02	0.02	-0.5	-0.28	43.6	48.9	46.25	259.17	56	5.3	-0.95	-6.5	-7.6	-7.05	-1.27	501	491	481	8.68	1.94	191	-0.1	0.41	-0.64	-0.38	0.19	-1.02	0.744312	0.422019	1.03755	1.04809	0.956922
Equation	1	U	F44	FR	1	RE	0	13	15.1612	0	1	15	1.3	1.3	-5.75	-6.25	5.06667	0.6	0.32	-0.7	-0.98	47.2	51.8	49.5	238.28	59.9	4.6	-1.13	-7.2	-8.1	-7.65	-1.17	474	453	451	9.95	2.23	131	0.05	0.7	-0.27	-0.21	0	-1.17	0.342053	0.701783	1.17	0.997246	0.964624
Validation	2	U	F45	FR	1	RE	0	12	28.3443	1	1	8	1.3	0.5	-15	-6.25	6	0.98	0.84	-0.32	0.34	57	62.9	59.95	371.11	77.1	5.9	-1.85	-8.8	-9.7	-9.25	-1.84	461	435	429	18.93	3.1	104	0.12	0.51	0.06	-0.36	0.06	-0.6	0.364966	0.523927	0.602993	0.24	0.872067
Equation	1	U	F47	FR	1	RE	0	36	37.9194	0	0	11	2	0.6	-6.25	-12.25	5.9	0.88	0.88	-1.12	0.28	45.2	52.4	48.8	377.28	58.2	7.2	-0.88	-6.4	-7.6	-7	-0.62	543	522	502	12.55	2.75	100	-0.03	0.67	0.63	-0.82	0.57	-2.51	1.03407	0.670671	2.57391	1.69106	1.62963
Equation	1	U	F48	FR	1	RE	0	32	35.2215	1	1		1.52	0.54	-15.25	-11.5	6.03333	1.28	0.9	-0.24	0.36	51.3	57	54.15	324.9	60	5.7	-1.26	-7.7	-8.5	-8.1	-1.15	429	416	411	10.87	2.38	133	0.37	0.27	-0.32	-0.38	-0.25	0.25	0.49679	0.458039	0.353553	0.633877	0.947945
[truncated: 13 more columns]

## Sheet: U Unilateral
Pool	PID	Code for counting	eye	Eye_label	Sex	Age_onset	Age_OR	Atopy	Eye_rubbing	IOP	UDVAp	CDVAp	SPH	CYL	Post-op duration (months)	UDVA post logMAR	CDVA post logMAR	UDVA change	CDVA change	K1 front	K2 front	Km-front	KF	Kmax	CA	Q-front	K1 back	K2 back	Km-back	Q-back	CPT	CAT	CTT	BAD-D	PIavg	ARTmax	X pupil center	Y pupil center	X thinnest point	Y thinnest point	X Kmax	Y Kmax	DAT	DAP	DAK	DTK	DTP	DPK	ISV
U	A004	ML	2	LE	1	13	18.2884	0	0	8	0.44	0.26	-3	-1.25	5.46667	1	0.5	0.56	0.24	47.1	54.3	50.4	390.96	65.9	7.2	-0.99	-6.9	-8.2	-7.55	-1.02	492	467	451	13.15	2.96	102	-0.08	0.5	0.62	-0.5	0.25	-1.12	0.796492	0.50636	1.14756	0.722011	1.22066	1.65327	143
U	A006	MR	1	RE	1	32	51.8306	1	1	7	0.22	0.11	-1.75	-6	8.36667	0.98	0.34	0.76	0.23	51.9	55	53.4	170.5	67.6	3.1	-0.87	-7.9	-8.5	-8.2	-1.1	471	443	416	13.41	3.52	83	0.1	0.55	-0.72	-0.85	-0.39	-0.98	1.11396	0.559017	1.05475	0.354683	1.62247	1.60655	123
U	A007	MR	1	RE	1	29	34.2418	0	0	7	2.12	1.3	-11.5	-0.75	6.5	1.3	0.6	-0.82	-0.7	39.8	58	47.2	1055.6	84.5	18.2	-1.3	-5.4	-5.4	-5.4	-0.14	588	564	493	20.98	4.41	55	0.01	1.35	-0.25	-1.3	0.19	-1.8	1.32382	1.35004	1.81	0.666033	2.66272	3.15514	346
U	A008	FR	1	RE	0	10	39.6749	0	0	10	1.6	1.6	-27	-3	6.2	0.2	0.14	-1.4	-1.46	48.5	50.9	49.6	122.16	55.6	2.4	-1.06	-5.9	-6.6	-6.25	0.19	454	459	421	5.8	2.31	80	0.3	0	0.79	-1.65	-0.24	-0.73	1.82937	0.3	0.76844	1.38105	1.72122	0.90802	66
U	A009	ML	2	LE	1	38	40.3306	0	0	10	0.5	0.3	-0.75	-2.37	7.93333	0.3	0.04	-0.2	-0.26	47.3	48.6	47.9	63.18	53.6	1.3	-0.71	-7	-7.1	-7.05	-0.82	525	523	517	5.28	1.3	349	0.04	0.18	0.47	-0.54	0.81	0.07	0.715891	0.184391	0.813019	0.698355	0.83863	0.777817	58
U	A010	FL	2	LE	0	19	22.3826	1	0		1.02	1.02	-4	-14	11.6333	0.52	0.52	-0.5	-0.5	47.9	57.8	52.4	572.22	71.8	9.9	-1.52	-6.9	-8.9	-7.9	-1.18	462	459	443	14.21	2.83	111	-0.01	0.13	0.7	-0.23	0	-0.06	0.736817	0.130384	0.06	0.720347	0.796053	0.190263	130
U	A011	MR	1	RE	1	32	33.4973	0	0	8	1.82	0.7	-6.12	-8.37	5.96667	0.2	0.1	-1.62	-0.6	48.5	54.3	51.2	314.94	60.3	5.8	-1.75	-7.5	-8.6	-8.05	-1.5	446	441	433	11.91	2.7	126	0.15	0.07	-0.32	-0.44	0.06	-0.25	0.544059	0.165529	0.257099	0.424853	0.693542	0.332415	100
U	A014	ML	2	LE	1	11	17.9221	1	1	16	0.54	0.24	-9.5	-5	6.5	1.52	0.34	0.98	0.1	51.3	61.8	56.1	648.9	67.9	10.5	-1.65	-7.9	-9.6	-8.75	-1.59	466	462	459	12.08	2.46	140	0.21	0.13	0.13	-0.34	-0.07	-0.27	0.364005	0.246982	0.278927	0.211896	0.47676	0.488262	113
U	A016	MR	1	RE	1	27	31.5833	1	0	9	0.7	0.66	-17.5	-5.5	6.4	0.3	0.04	-0.4	-0.62	57.1	66.4	61.4	617.52	71.8	9.3	-1.49	-8.9	-10.8	-9.85	-1.56	432	378	371	17.5	3.95	59	-0.25	0.96	-0.27	-0.4	0.07	-0.33	0.482597	0.992018	0.337343	0.347131	1.36015	1.3291	133
U	A017	FL	2	LE	0	15	50.642	0	0	10	1.82	0.54	-0.5	-6.12	6.03333	1.7	1.7	-0.12	1.16	44.4	54	48.7	518.4	61.2	9.6	0.01	-6.1	-7	-6.55	0.13	433	420	409	11.28	2.29	78	0.05	0.62	0.25	-1.56	-0.94	-3.62	1.57991	0.622013	3.74005	2.37901	2.18916	4.35404	97
U	A023	FR	1	RE	0	29	29.892	0	0	15	0.72	0.72	-2.75	-5.5	6.4	0.34	0.32	-0.38	-0.4	43.7	53.6	48.2	530.64	60.5	9.9	-0.91	-6.3	-8.2	-7.25	-0.89	529	506	498	8.58	1.69	166	0.2	0.76	-0.69	-0.42	0.21	-1.18	0.807775	0.785875	1.19854	1.17796	1.47801	1.94003	121
U	A024	FR	1	RE	0	20	22.3772	1	0	12	1.82	0.7	-9.5	-9.75	5.46667	1.3	1	-0.52	0.3	42.2	53	47	572.4	60.5	10.8	-0.98	-5.9	-7.8	-6.85	-0.86	475	474	461	7.44	1.7	182	-0.03	0.07	-0.81	-0.61	0.27	-0.81	1.014	0.0761577	0.853815	1.09836	1.03479	0.929731	92
U	A027	ML	2	LE	1	28	41.9221	1	1	14	1.3	0.4	-0.12	-5	6	0.82	0.3	-0.48	-0.1	48.1	51.3	49.7	164.16	55.5	3.2	-0.71	-7.3	-7.6	-7.45	-0.83	508	495	486	8.28	1.72	188	-0.28	0.38	0.73	-0.4	-0.2	-0.2	0.832406	0.472017	0.282843	0.951262	1.27613	0.585491	91
U	A029	MR	1	RE	1	26	30.903	0	0	12	0.6	0.2	-3	-6	5.96667	0.7	0.36	0.1	0.16	47.1	52.9	49.8	306.82	56.9	5.8	-1.17	-7.2	-8.1	-7.65	-1.3	479	475	474	8.38	1.81	206	0.27	0.13	-0.2	-0.13	-0.33	0.2	0.238537	0.299666	0.385876	0.354683	0.537122	0.60407	71
U	A030	ML	2	LE	1	21	25.5943	1	1	5	2	2	-13	-11	6.66667	2	0.81	0	-1.19	53.5	59.6	56.4	363.56	61.9	6.1	-0.89	-8.4	-9.5	-8.95	-1.08	440	439	430	11.16	2.91	117	-0.01	0	0.51	-0.26	0.32	1.08	0.572451	0.01	1.12641	1.3534	0.581378	1.12929	76
U	A031	FR	1	RE	0	18	30.9386	1	1	11	1.82	0.3	-9	-8.12	6.2	2	0.54	0.18	0.24	50.1	56.3	53	349.06	61	6.2	-1.12	-7.9	-9	-8.45	-1.26	510	486	478	10.71	2.49	136	0.13	0.6	-0.41	-0.27	0.2	-0.34	0.490918	0.613922	0.394462	0.614003	1.02396	0.942603	89
U	A036	MR	1	RE	1	20	21.847	0	1	8	0.83	0.22	-4.5	-2	5.8	0.94	0.92	0.11	0.7	56.5	66.9	61.2	695.76	86.3	10.4	-2.55	-7.9	-8.5	-8.2	-0.37	558	460	413	20.59	4.83	47	0.28	1.16	0.59	-1.17	0.12	-0.35	1.31034	1.19331	0.37	0.945145	2.35053	1.51845	255
U	A038	MR	1	RE	1	10	20.7582	0	0	8	1.6	0.54	-8.87	-6.62	6.46667	0.56	0.4	-1.04	-0.14	52	53.8	52.9	96.84	63.3	1.8	-1.5	-8	-8.6	-8.3	-1.53	465	457	457	13.13	2.41	138	0.13	0.4	-0.13	0	0	-0.38	0.13	0.420595	0.38	0.401622	0.477074	0.790759	98
U	A044	ML	2	LE	1	32	35.4945	1	0	13	1.82	0.38	-6	-6	7.26667	1.6	0.44	-0.22	0.06	41.8	47	44.3	244.4	48.3	5.2	-0.45	-5.7	-6.6	-6.15	-0.13	506	499	479	4.36	1.41	232	-0.23	0.25	1.17	-0.62	-0.14	-0.21	1.32412	0.339706	0.252389	1.37266	1.6483	0.468722	44
U	A045	FR	1	RE	0	16	51.1639	1	0	11	1.82	0.42	-5.75	-8.75	7.73333	0.92	0.44	-0.9	0.02	46.3	48.2	47.2	91.58	56.8	1.9	-0.93	-7.1	-7.4	-7.25	-1.57	437	399	384	14.33	2.89	100	-0.13	0.8	-0.46	-0.66	0.2	-2.49	0.804487	0.810494	2.49802	1.94538	1.49683	3.30651	147
U	A047	ML	2	LE	1	16	26.4534	0	1	8	1.82	0.4	-7.25	-3.5	11.9667	1	0.06	-0.82	-0.34	47.2	50.4	48.7	161.28	55.4	3.2	-0.9	-6.9	-7.8	-7.35	-1.18	478	457	451	8.67	1.97	140	-0.27	0.59	0.35	-0.48	-0.21	-1.31	0.594054	0.648845	1.32673	1.00125	1.23665	1.90095	87
U	A050	ML	2	LE	1	22	27.2555	1	1	7	1.52	0.26	-9.62	-1.87	7.03333	0.66	0.34	-0.86	0.08	51.9	52.4	52.1	26.2	60.9	0.5	-1.45	-7.9	-8.2	-8.05	-1.53	485	478	472	12.96	2.17	177	-0.05	0.31	0.38	-0.38	0.19	-0.76	0.537401	0.314006	0.78339	0.424853	0.813019	1.09659	115
U	A052	FR	1	RE	0	10	20.187	1	1	13	1.3	0.38	-12.87	-9.12	6.46667	0.68	0.36	-0.62	-0.02	55.8	57.6	56.7	103.68	71.3	1.8	-1.8	-8.5	-9.2	-8.85	-1.93	500	446	437	18.27	3.03	92	0.14	0.82	-0.19	-0.44	0.13	-0.57	0.47927	0.831865	0.584637	0.345398	1.3025	1.39004	145
U	A053	FR	1	RE	0	10	21.9808	1	1	11	0.44	0.3			6.13333	0.56	0.44	0.12	0.14	51.6	59.4	55.2	463.32	69.9	7.8	-2.01	-8.4	-9.8	-9.1	-2.13	431	416	412	17.44	3.49	86	0.3	0.26	-0.07	-0.26	0.07	-0.2	0.269258	0.396989	0.211896	0.152315	0.638201	0.514296	117
U	A054	FL	2	LE	0	21	25.1557	1	1		1.82	0.88			7.83333	0.6	0.6	-1.22	-0.28	51.2	56.2	53.5	281	68	5	-2.04	-7.8	-8.9	-8.35	-1.61	473	455	440	15.23	2.93	111	0.14	0.51	0.65	-0.24	-0.06	-0.53	0.692892	0.528867	0.533385	0.766942	0.906973	1.05906	145
U	A055	ML	2	LE	1	20	27.7406	0	0	9	1.6	0.52	-1	-6	5.7	0.72	0.34	-0.88	-0.18	52.7	54.6	53.6	103.74	71.1	1.9	-1.6	-7.8	-8.5	-8.15	-1.74	446	424	418	16.13	2.8	98	0.01	0.59	0.43	-0.25	0.12	-0.68	0.497393	0.590085	0.690507	0.530094	0.939149	1.27475	133
U	A058	ML	2	LE	1	23	24.8454	0	1		1.3	0.6	-7	-7	6.46667	0.3	0.16	-1	-0.44	49.2	53.4	51.2	224.28	60.8	4.2	-1.32	-7.8	-8.4	-8.1	-1.53	455	439	434	13.33	2.99	95	-0.09	0.4	0.19	-0.32	-0.19	-0.78	0.372156	0.41	0.802808	0.596657	0.772528	1.18423	101
U	A060	ML	2	LE	1	16	18.3607	0	0	11	0.8	0.7	-0.37	-8.87	6.7	0.32	0.26	-0.48	-0.44	43.3	51.5	47.1	422.3	57.2	8.2	-0.91	-6.3	-8	-7.15	-0.89	570	574	559	5.03	1.37	288	0.26	-0.03	1.04	-0.58	0.06	-0.45	1.1908	0.261725	0.453982	0.988585	0.954411	0.465188	67
U	A061	MR	1	RE	1	12	22.6244	1	1	8	0.28	0.16	-1.62	-8.25	9.43333	0.22	0.02	-0.06	-0.14	43.7	50.4	46.8	337.68	56.3	6.7	-1.06	-6.3	-8	-7.15	-0.98	521	520	511	6.63	1.71	215	-0.18	0.14	-0.88	-0.48	0.07	-0.27	1.0024	0.228035	0.278927	0.972934	0.935094	0.480208	64
U	A064	MR	1	RE	1	20	22.784	1	1		2	2	-7.5	-4	7.06667	1.7	1.7	-0.3	-0.3	63.2	67.8	65.4	311.88	80.2	4.6	-2.69	-9.2	-10.2	-9.7	-2.26	457	411	404	21.62	3.02	87	0.28	0.99	-0.13	-0.39	0.07	-0.26	0.411096	1.02883	0.269258	0.238537	1.43962	1.26752	191
U	A065	ML	2	LE	1	36	38.8893	1	1	10	0.52	0.3	-4	-7.87	8.53333	0.7	0.38	0.18	0.08	46.1	52.6	49.1	341.9	58.1	6.5	-1.08	-6.8	-8.1	-7.45	-1.23	513	495	485	9.35	1.94	166	0.08	0.5	0.47	-0.53	-0.47	-0.8	0.708378	0.50636	0.927847	0.978008	1.10136	1.41156	96
U	A069	ML	2	LE	1	18	35.6804	1	1	10	0.72	0.04	-2	-7.5	6.03333	0.88	0.02	0.16	-0.02	44.7	51.4	47.8	344.38	57.3	6.7	-1.07	-6.6	-8	-7.3	-1.19	459	460	456	7.17	1.82	191	0.06	0.02	0.38	-0.32	0.06	-0.38	0.49679	0.0632456	0.384708	0.325576	0.466905	0.4	62
U	A072	MR	1	RE	1	16	18.3087	0	1	10	0.34	0.06	-2.5	-3.25	6.53333	0.88	0.74	0.54	0.68	45.9	48.3	47.1	115.92	53.5	2.4	-0.78	-6.7	-7	-6.85	-0.73	498	494	486	6.5	1.54	215	0.09	0.14	-0.33	-0.6	-0.8	-0.33	0.684763	0.166433	0.86539	0.542033	0.850882	1.00648	66
U	A074	FR	1	RE	0	15	27.7856	0	1	8	1.7	0.34	1.25	-8.25	6.73333	0.32	0.14	-1.38	-0.2	46.8	54.8	50.5	438.4	58.8	8	-1.02	-6.7	-7.9	-7.3	-0.06	443	431	422	9.1	1.92	144	0.22	0.46	-0.67	-0.47	0.13	-0.13	0.818413	0.509902	0.183848	0.869253	1.28725	0.596825	92
U	A075	MR	1	RE	1	32	34.7801	0	1	11	1.3	0.4	-2.87	-8.37	5.96667	0.64	0.2	-0.66	-0.2	45.1	52.1	48.3	364.7	55.8	7	-1.13	-6.6	-7.9	-7.25	-1.32	496	490	477	7.93	1.78	209	0.36	-0.05	-0.55	-0.68	0.07	-0.2	0.874586	0.363456	0.211896	0.784092	1.1068	0.326497	81
U	A077	FR	1	RE	0	18	18.9002	1	1		2	1.3			10.5667	1.3	0.7	-0.7	-0.6	55.9	57.4	56.6	86.1	74.7	1.5	-1.72	-8.3	-9	-8.65	-1.51	437	420	413	18.58	2.99	102	0.17	0.41	-0.31	-0.37	-0.06	-0.68	0.482701	0.443847	0.682642	0.398246	0.91586	1.114	148
U	A078	ML	2	LE	1	15	22.7363	1	1	6	0.26	0.14	-4	-4.37	7.3	0.12	0.12	-0.14	-0.02	44.9	51.2	47.9	322.56	56	6.3	-0.66	-6.6	-7.9	-7.25	-0.88	516	505	493	6.96	1.79	169	-0.07	0.37	0.66	-0.33	-0.13	-0.86	0.737902	0.376563	0.86977	0.951315	1.01139	1.23146	68
U	A080	MR	1	RE	1	23	26.1393	0	0	10	0.72	0.72	-1.62	-6.37	7.46667	0.2	0.1	-0.52	-0.62	45	51.3	47.9	323.19	57	6.3	-0.75	-6.5	-7.8	-7.15	-0.95	467	467	465	6.04	1.5	246	0.06	0.06	-0.39	-0.26	0.07	-0.13	0.468722	0.0848528	0.147648	0.478017	0.552178	0.190263	56
U	A081	ML	2	LE	1	19	21.7527	1	1	8	0.32	0.1	-2	-7.25	6.36667	0.42	0.2	0.1	0.1	41.5	47.9	44.4	306.56	52.1	6.4	-0.69	-6	-7.3	-6.65	-0.89	504	504	495	5.11	1.5	239	0.05	0.06	0.74	-0.61	-0.07	-0.13	0.95901	0.0781025	0.147648	0.941541	0.961769	0.224722	49
U	A087	MR	1	RE	1	14	18.4863	1	0	7	0.7	0.4	-10	-10.37	11.0333	0.6	0.4	-0.1	0	48.7	56.4	52.3	434.28	62.5	7.7	-2.02	-7.1	-8.4	-7.75	-1.78	401	392	388	11.45	2.06	129	-0.13	0.45	-0.35	-0.35	0.07	-0.42	0.494975	0.468402	0.425793	0.425793	0.829699	0.892693	121
U	A090	MR	1	RE	1	19	22.0888	1	1	9	0.8	0.28	-2.5	-5.12	6.46667	0.38	0.14	-0.42	-0.14	50.8	51.7	51.2	46.53	58.7	0.9	-1.49	-7.6	-8	-7.8	-1.52	486	477	472	11.73	2.12	152	-0.06	0.45	-0.45	-0.13	-0.32	-0.51	0.468402	0.453982	0.60208	0.401622	0.698928	0.994585	109
U	A091	ML	2	LE	1	43	46.5466	0	0	7	1.28	0.7	-3.5	-9.75	6.06667	0.54	0.42	-0.74	-0.28	46.2	55.9	50.6	542.23	58.9	9.7	-0.67	-6.8	-8.3	-7.55	-0.8	505	504	484	6.78	1.67	233	0.13	0.08	0.53	-0.93	0.33	0	1.07042	0.152643	0.33	0.951262	1.08632	0.215407	63
U	A092	MR	1	RE	1	19	19.9002	1	1	8	0.2	0.2	-1.12	-3	6	0.44	0.16	0.24	-0.04	46.5	50.7	48.5	212.94	62.6	4.2	-0.91	-7	-7.9	-7.45	-1.34	480	464	459	10.27	2.07	153	-0.09	0.62	-0.41	-0.27	-0.34	-1.09	0.490918	0.626498	1.1418	0.822982	0.94578	1.72818	136
U	A093	MR	1	RE	1	16	17.3142	1	1	12	0.6	0.3	-3	-4	6.23333	0.4	0.4	-0.2	0.1	49.9	59.2	54.1	550.56	66.1	9.3	-1.37	-7.5	-9	-8.25	-1.39	463	447	436	12.35	2.3	145	0.2	0.31	-0.32	-0.51	0	-0.45	0.60208	0.368917	0.45	0.325576	0.970979	0.785875	109
U	A099	ML	2	LE	1	28	37.7007	1	1	19	0.66	0.52	-5	-5.5	5.8	0.52	0.34	-0.14	-0.18	43	49	45.8	294	52.7	6	-0.98	-6	-7.7	-6.85	-1.03	556	542	510	8.45	2.3	142	0.06	0.4	1.08	-0.89	-0.38	-1.4	1.39946	0.404475	1.45066	1.54651	1.64454	1.853	91
U	A100	MR	1	RE	1	18	22.0916	0	0		1.7	0.9	-6.25	-10	7.4	1	0.54	-0.7	-0.36	44.4	53.1	48.3	461.97	56.2	8.7	-1.15	-6.7	-8.1	-7.4	-1.08	469	452	441	9.38	2.38	131	0.15	0.57	-0.57	-0.45	0	-0.38	0.726223	0.589406	0.38	0.574282	1.24852	0.961769	94
U	A101	ML	2	LE	1	12	15.4018	0	1		0.88	0.3			5.86667	0.7	0.3	-0.18	0	56.9	63.8	60.1	440.22	81.5	6.9	-1.66	-8.4	-9.9	-9.15	-1.69	474	453	450	17.85	2.78	106	-0.14	0.61	0.19	-0.26	0.13	-0.71	0.322025	0.625859	0.721803	0.453982	0.930484	1.34733	163
U	A103	MR	1	RE	1	25	27.0247	1	1	9	1.02	0.42	-4	-11	6.06667	0.7	0.4	-0.32	-0.02	47.8	56.2	51.7	472.08	58.8	8.4	-0.99	-7.1	-8.8	-7.95	-1.05	470	466	455	8.26	1.99	153	-0.09	0.33	-0.87	-0.34	0	-0.27	0.934077	0.342053	0.27	0.872812	1.02825	0.606712	75
U	A107	MR	1	RE	1	22	29.0587	0	0	10	0.98	0.7	-4.5	0	5.96667	0.88	0.64	-0.1	-0.06	47.5	56.3	51.6	495.44	61.4	8.8	-1.44	-7.1	-8.6	-7.85	-1.44	397	397	392	10.93	2.38	128	0.06	-0.02	-0.47	-0.2	0.07	-0.2	0.510784	0.0632456	0.211896	0.54	0.559732	0.180278	87
U	A111	FR	1	RE	0	33	35.3619	1	1	12	1.3	0.84	-4.62	-3.75	5.83333	1.02	0.22	-0.28	-0.62	45.9	47.6	46.7	80.92	50.6	1.7	-1.34	-6.7	-7.3	-7	-1.57	448	447	433	9.82	1.97	181	-0.08	0.15	-0.75	-0.55	-0.14	-1.09	0.930054	0.17	1.09895	0.814678	0.968969	1.24145	90
U	A114	ML	2	LE	1	10	19.9495	1	1		0.92	0.62	-7.75	-10.37	6.93333	0.48	0.2	-0.44	-0.42	50.2	58.3	54	472.23	63.1	8.1	-1.46	-7.6	-8.8	-8.2	-1.57	426	415	409	12.07	2.32	127	0.02	0.42	0.32	-0.39	0	-0.32	0.50448	0.420476	0.32	0.327567	0.863771	0.74027	112
U	A115	FR	1	RE	0	30	37.545	1	1	11	0.26	0.14	-0.75	-4.37	9.6	0.36	0.02	0.1	-0.12	45.5	50.6	47.9	258.06	54.7	5.1	-0.69	-7	-8	-7.5	-0.98	522	515	504	7.45	2.04	169	-0.01	0.28	-0.55	-0.48	0.34	-0.96	0.73	0.280179	1.01843	1.01119	0.932309	1.28845	62
U	A117	FR	1	RE	0	25	29.1283	1	0	11	1.3	0.18	-2.37	-6	7.53333	0.88	0.04	-0.42	-0.14	44.3	49.6	46.8	262.88	51.7	5.3	-0.66	-6.4	-7.4	-6.9	-0.54	481	478	475	4.41	1.5	229	0.02	0.16	-0.41	-0.41	0.14	-0.88	0.579828	0.161245	0.891067	0.723464	0.714003	1.0469	47
U	A118	FL	2	LE	0	25	26.2966	0	1	11	0.56	0.1	-2.5	-3.87	7.26667	0.4	0.3	-0.16	0.2	44.4	49	46.6	225.4	53.6	4.6	-0.37	-6.2	-7	-6.6	-0.28	506	504	487	5.41	1.6	185	0.15	0.12	0.61	-0.94	-0.34	-2.02	1.12058	0.192094	2.04841	1.43837	1.15551	2.19538	58
U	A119	ML	2	LE	1	18	22.3947	0	0		0.56	0.3	-8	-4.25	7.86667	0.6	0.24	0.04	-0.06	55.9	61.9	58.7	371.4	85.9	6	-1.88	-8.3	-9.7	-9	-1.9	469	405	391	20.95	4.55	49	-0.05	0.96	0.73	-0.24	0	-0.91	0.76844	0.961301	0.91	0.990858	1.43122	1.87067	210
U	A121	ML	2	LE	1	24	28.4797	1	1		0.72	0.56			10.4333	0.72	0.44	0	-0.12	58.9	61.4	60.1	159.64	75.1	2.6	-1.8	-9.3	-10.1	-9.7	-1.72	391	382	380	19.62	3.97	69	-0.1	0.31	0.25	0	0	-0.25	0.25	0.32573	0.25	0.353553	0.467547	0.568859	120
U	A122	FR	1	RE	0	13	39.2089	0	0		1.82	1.3	-5	-2	7.3	1.7	0.7	-0.12	-0.6	63.7	68.9	66.2	358.28	73.7	5.2	-2.03	-9.8	-11	-10.4	-1.82	399	346	343	21.18	4.48	51	0.19	0.85	0	-0.19	0	0.51	0.19	0.870976	0.51	0.7	1.05721	0.389487	155
U	A123	ML	2	LE	1	22	23.6502	0	1	7	0.72	0.72	-10.25	-10.5	7.86667	0.9	0.52	0.18	-0.2	52.7	62.5	57.2	612.5	72.2	9.8	-1.71	-7.8	-9.5	-8.65	-1.48	506	490	483	14.79	2.22	146	-0.17	0.49	0.51	-0.32	-0.06	-0.32	0.60208	0.518652	0.325576	0.57	1.05759	0.817435	142
U	A124	ML	2	LE	1	23	24.8498	1	1	7	0.86	0.12	-5.5	-8.5	6.46667	0.12	0.1	-0.74	-0.02	45	52.7	48.6	405.79	62.4	7.7	-0.79	-6.6	-8.2	-7.4	-0.92	479	470	466	8.31	1.88	158	0.05	0.47	0.53	-0.2	-0.2	-0.67	0.56648	0.472652	0.699214	0.868217	0.824197	1.16709	83
U	A129	FL	2	LE	0	18	25.0137	1	1	7	1	0.3	-1.87	-3.62	6.13333	0.88	0.18	-0.12	-0.12	47.2	50.1	48.6	145.29	58.2	2.9	-0.64	-6.9	-7.6	-7.25	-0.52	460	445	438	8.54	2.14	146	-0.03	0.55	0.52	-0.33	0.07	-1.37	0.615873	0.550818	1.37179	1.13318	1.03774	1.9226	90
U	A138	FL	2	LE	0	22	26.0696	1	1	10	1.7	0.16	-9.62	-2.62	5.96667	1.7	0.04	0	-0.12	45.1	46.5	45.8	65.1	51.4	1.4	-0.29	-5.9	-6.5	-6.2	0.02	499	498	462	6.49	1.95	143	-0.01	0.03	0.87	-1.34	0.47	-2.49	1.59765	0.0316228	2.53397	1.21758	1.62828	2.56531	59
U	A141	MR	1	RE	1	25	40.2078	0	1		0.72	0.16	-5.5	-6.87	9.13333	0.36	0.1	-0.36	-0.06	49.5	51.3	50.4	92.34	59.6	1.8	-0.78	-7	-7.4	-7.2	-0.63	499	477	466	11.3	1.76	157	0.24	0.82	-1.13	-0.44	-1	-2.07	1.21264	0.8544	2.29889	1.63518	1.86132	3.14479	146
U	A143	MR	1	RE	1	25	28.8059	0	0	7	1.3	0.4	-6.25	-4	6.2	0.3	0.06	-1	-0.34	47.3	50.5	48.9	161.6	56.4	3.2	-0.76	-7.2	-7.9	-7.55	-0.84	499	491	486	6.6	2.47	147	-0.17	0.41	-0.4	-0.27	0.13	-0.8	0.482597	0.443847	0.810494	0.749533	0.717844	1.24664	81
U	A144	MR	1	RE	1	12	19.3443	1	1	5	1.3	0.62	-9.12	-4.37	8	0.82	0.42	-0.48	-0.2	60.4	63.4	61.8	190.2	75.8	3	-2.43	-10.1	-11.1	-10.6	-2.45	467	442	441	22.1	4.34	71	-0.91	-0.05	-0.14	-0.07	0.07	-0.21	0.156525	0.911373	0.221359	0.252389	0.77026	0.992975	169
U	A145	ML	2	LE	1	15	19.3756	0	0	11	1.65	0.32	-14.25	-6.25	6.03333	0.8	0.18	-0.85	-0.14	52.6	57.3	54.9	269.31	61.5	4.7	-1.56	-8.1	-8.6	-8.35	-1.37	416	412	409	12.01	2.33	131	-0.17	0.16	0.31	-0.19	0.06	-0.13	0.363593	0.233452	0.143178	0.257099	0.594054	0.370135	97
U	A147	FL	2	LE	0	26	27.7719	1	1	10	1	0.2	-2	-3.75	7.7	0.4	0.04	-0.6	-0.16	40.7	43	41.8	98.9	52.2	2.3	-0.3	-5.5	-6.1	-5.8	0.02	520	506	488	6.58	1.58	167	0.06	0.52	0.48	-0.97	-0.55	-2.69	1.08227	0.52345	2.74565	2.00482	1.54806	3.26745	93
U	A148	FL	2	LE	0	26	27.2555	1	0	7	1.6	0.42	-4.12	-6	6.1	0.16	0.02	-1.44	-0.4	48	53.1	50.4	270.81	61.4	5.1	-1.09	-7	-8	-7.5	-1.12	435	413	404	11.72	2.58	112	-0.16	0.55	0.53	-0.33	-0.13	-0.86	0.62434	0.5728	0.86977	0.846463	1.11826	1.41032	106
U	A152	FL	2	LE	0	33	34.9413	0	0		2	0.7	-12	-0.25	6.06667	1.82	0.44	-0.18	-0.26	52.1	56	54	218.4	70.2	3.9	-1.14	-8	-8.2	-8.1	-1.18	483	455	449	14.38	2.46	116	-0.06	0.67	0.19	-0.38	-0.13	-1.38	0.424853	0.672681	1.38611	1.04995	1.07935	2.05119	143
U	A155	MR	1	RE	1	14	15.7692	0	1		1.82	1.82			8.96667	0.8	0.6	-1.02	-1.22	58	70.7	63.7	897.89	81.5	12.7	-2.33	-9.6	-11.2	-10.4	-2.32	420	394	390	23.76	4.24	70	0.59	0.1	-0.13	-0.27	-0.2	0.67	0.299666	0.598415	0.699214	0.942603	0.809506	0.974166	176
U	A156	MR	1	RE	1	29	30.1502	1	1	13	0.72	0.5	-1	-4	6.56667	0.8	0.3	0.08	-0.2	50.2	56.3	53.1	343.43	65.2	6.1	-1.46	-7.4	-9	-8.2	-1.53	461	453	449	11.89	2.37	143	-0.01	0.38	-0.49	-0.12	0	-0.43	0.50448	0.380132	0.43	0.579828	0.693109	0.810062	103
U	A158	ML	2	LE	1	11	31.3251	1	1	11	0.8	0.8	-8.62	-7.87	7.6	1.02	0.42	0.22	-0.38	48.2	53.9	50.9	307.23	60.7	5.7	-1.12	-7.3	-8.6	-7.95	-1.23	474	462	453	10.75	2.41	130	0.06	0.51	0.54	-0.2	0.07	-0.61	0.575847	0.513517	0.614003	0.623699	0.85703	1.12004	92
U	A159	MR	1	RE	1	31	33.2637	1	0	12	0.42	0.2	-1.87	-6	6.66667	0.26	0.14	-0.16	-0.06	46.8	53	49.7	328.6	57.7	6.2	-1.16	-6.9	-8.3	-7.6	-1.18	471	458	445	9	2.3	137	0.04	0.41	-0.75	-0.34	-0.07	-0.61	0.823468	0.411947	0.614003	0.731642	1.08931	1.02591	80
U	A163	ML	2	LE	1	31	33.0027	1	1	9	0.46	0.3	-0.62	-4.25	5.73333	0.36	0.14	-0.1	-0.16	46.1	52.9	49.3	359.72	63.5	6.8	-0.96	-6.8	-8.3	-7.55	-0.81	480	468	458	10.63	2.35	125	0.12	0.34	0.58	-0.38	-0.13	-1.22	0.693397	0.360555	1.22691	1.09986	0.8544	1.57991	113
U	A164	MR	1	RE	1	17	27.4781	1	0	11	0.7	0	-0.37	-9.37	5.53333	0.34	0.06	-0.36	0.06	42.5	50.5	46.2	404	54.1	8	-1.08	-6.1	-7.7	-6.9	-0.98	439	444	435	6.72	1.78	190	-0.31	-0.16	-0.84	-0.35	-0.07	0.28	0.91	0.348855	0.288617	0.994887	0.563028	0.501199	70
U	B01	FL	2	LE	0	15	31.0274	1	1	14	1.3	0	-3.5	-4	5.86667	0.8	0.06	-0.5	0.06	42	46	43.9	184	47.2	4	-0.35	-5.9	-6.7	-6.3	-0.36	523	522	515	2.26	1.09	332	0.26	0.19	0.71	-0.71	-0.14	-2.89	1.00409	0.322025	2.89339	2.33985	1.00623	3.10587	41
U	B02	MR	1	RE	1	12	16.239	0	1	15	1	1	-5.5	-3.25	6.9	0.9	0.6	-0.1	-0.4	47.4	51.3	49.3	200.07	59.1	3.9	-1.21	-7.1	-9	-8.05	-1.36	475	469	464	10.05	1.86	191	-0.26	0.26	-0.18	-0.59	0	-0.59	0.616847	0.367696	0.59	0.18	0.853756	0.888876	121
U	B04	ML	2	LE	1	13	22.9342	1	1	9	0.54	0.24			6.4	0.6	0.3	0.06	0.06	49	58	53.2	533.6	65.9	9.2	-1.03	-7.4	-9.1	-8.25	-1.18	478	454	439	12.03	2.76	124	-0.19	0.46	0.51	-0.51	0	-0.57	0.721249	0.497695	0.57	0.513517	1.1962	1.04738	101
U	B05	ML	2	LE	1	23	26.6815	0	0	9	1.4	0.04	-2	-5.75	8.06667	0.6	0.4	-0.8	0.36	43.9	48.9	46.3	244.5	51.6	5	-0.86	-6.3	-7.3	-6.8	-0.89	516	513	497	6.95	1.58	228	0.06	0.2	0.82	-0.62	-0.27	-2.54	1.02801	0.208806	2.55431	2.20783	1.11803	2.7598	90
U	B06	ML	2	LE	1	8	24.8674	0	0		1.3	0.7	-3.75	-3.5	6.63333	1.4	0.6	0.1	-0.1	52.1	61	56.2	542.9	65.4	8.9	-1.08	-8.2	-9.6	-8.9	-1.21	403	400	388	13.02	3.31	100	-0.08	0.06	0.26	-0.64	0.64	1.15	0.690797	0.1	1.31609	1.82989	0.778203	1.30633	97
U	B08	FL	2	LE	0	20	29.0806	1	1	8	0.64	0.6	-13.5	-6	5.8	0.8	0.5	0.16	-0.1	54	60	56.8	360	62.5	6	-1.19	-8.6	-9.8	-9.2	-1.32	454	446	433	12.76	3.86	80	0.01	0.19	0.5	-0.38	0.13	0.63	0.628013	0.190263	0.643273	1.07564	0.751665	0.45607	95
U	B09	ML	2	LE	1	12	19.0779	1	1		1.82	0.22	-10.62	-6.5	6.03333	1	0.5	-0.82	0.28	53.7	62.3	57.7	535.78	73.8	8.6	-0.88	-8.9	-10.7	-9.8	-1.01	447	444	440	14.82	3.89	76	-0.08	-0.44	0.27	-0.2	0.27	1.86	0.336006	0.447214	1.87949	2.06	0.424382	2.32648	116
U	B10	MR	1	RE	1	22	25.2253	1	1		1.82	1.4	-10.25	-1.37	8.7	0.98	0.58	-0.84	-0.82	55.9	63.8	59.6	504.02	72.4	7.9	-1.82	-8.7	-10	-9.35	-1.57	433	416	404	16.35	3.37	86	0.08	0.34	-0.38	-0.45	-0.06	0.64	0.588982	0.349285	0.642806	1.136	0.914166	0.331059	124
U	B13	ML	2	LE	1	34	38.5082	0	1	10	0.7	0.54	-11	-10	7.6	0.44	0.14	-0.26	-0.4	53.5	61.2	57.1	471.24	71.2	7.7	-1.66	-8.4	-9.8	-9.1	-1.66	450	441	434	14.54	2.79	125	-0.28	0.04	0.39	-0.33	0.07	0.2	0.510882	0.282843	0.211896	0.619112	0.765376	0.384838	107
U	B14	ML	2	LE	1	23	24.4863	0	0	11	0.9	0.34			5.7	0.7	0.3	-0.2	-0.04	53.2	54.4	53.8	65.28	75.5	1.2	-1.45	-7.3	-8.3	-7.8	-0.96	477	415	390	19.76	4.43	49	-0.1	1.16	0.99	-0.53	0.2	-1.38	1.12294	1.1643	1.39442	1.16043	2.01102	2.55766	219
U	B15	ML	2	LE	1	30	37.2418	0	0	9	0.3	0.04	-1.75	-6.5	6	0.4	0.04	0.1	0	41.6	47.4	44.3	274.92	51.1	5.8	-0.94	-5.7	-6.9	-6.3	-0.72	487	484	472	5.63	1.5	196	0.1	0.19	0.96	-0.82	-0.41	-1.37	1.26254	0.214709	1.43003	1.47628	1.32654	1.64125	67
U	B16	MR	1	RE	1	10	16.5548	0	0	14	0.72	0.62			8.26667	0.7	0.34	-0.02	-0.28	50.1	64.9	56.6	954.03	76.1	14.7	-2.05	-8.1	-9.9	-9	-2.08	450	441	435	16.75	2.85	119	0.42	-0.11	-0.14	-0.35	0	0.07	0.376962	0.434166	0.07	0.442719	0.609262	0.456946	152
U	B17	ML	2	LE	1	13	14.5696	1	1	6	0.34	0.12	-1.12	-5.25	5.96667	0.58	0.19	0.24	0.07	45.2	49.7	47.3	223.65	51.1	4.5	-1.23	-6.7	-7.2	-6.95	-0.89	457	454	449	5.83	1.47	255	0.05	0.24	0.44	-0.5	-0.31	-0.06	0.666033	0.245153	0.315753	0.86954	0.836481	0.468615	63
U	B20	ML	2	LE	1	13	16.2007	0	0	8	0.4	0.4	1	-4	6.2	0.26	0.18	-0.14	-0.22	40.9	51.3	45.5	533.52	57.3	10.4	-0.88	-5.8	-7.8	-6.8	-0.87	492	495	482	5.71	1.56	220	0.17	-0.03	0.95	-0.48	0	-0.14	1.06438	0.172627	0.14	1.00901	0.9005	0.202485	70
U	B21	MR	1	RE	1	20	21.847	0	1	3	0.92	0.4	-2.37	-7.75	8.53333	0.72	0.38	-0.2	-0.02	48	55.3	51.4	403.69	66.3	7.3	-1.08	-7.1	-8.2	-7.65	-1.11	453	434	426	11.35	2.29	131	0.05	0.47	-0.32	-0.39	0.13	-0.78	0.50448	0.472652	0.790759	0.595483	0.936216	1.25256	101
U	B22	FL	2	LE	0	11	15.5121	1	1	10	2.3	1	-9	-5.75	5.93333	1.02	0.64	-1.28	-0.36	51.8	61.2	56.1	575.28	68.7	9.4	-1.75	-7.8	-9.7	-8.75	-1.63	487	478	467	13	2.35	150	0.03	0.36	0.64	-0.32	-0.06	-0.32	0.715542	0.361248	0.325576	0.7	0.91351	0.68593	111
U	B25	MR	1	RE	1	23	27.5148	1	1	10	1.3	0	-7.5	-10.25	7.63333	0.82	0.16	-0.48	0.16	49.7	54.6	52	267.54	63.4	4.9	-1.54	-7.5	-8.5	-8	-1.64	447	428	423	11.98	2.38	137	0.29	0.52	-0.4	-0.27	0.13	-0.47	0.482597	0.595399	0.487647	0.56648	1.0489	1.00285	126
U	B27	MR	1	RE	1	18	18.9194	0	0	7	1.28	0.02	-14.62	-3.37	6.03333	1.82	0.66	0.54	0.64	47.9	51	49.4	158.1	59.3	3.1	-1.2	-7.3	-8	-7.65	-1.44	457	446	443	9.74	2.17	147	0.01	0.5	-0.28	-0.28	0	-0.69	0.39598	0.5001	0.69	0.496488	0.832166	1.19004	89
U	B28	ML	2	LE	1	11	24.5247	0	0	8	0.64	0.28	-7.37	-7.37	7.83333	0.52	0.34	-0.12	0.06	47.2	51	49	193.8	58.4	3.8	-1.21	-7.2	-7.9	-7.55	-1.66	510	500	497	9.34	1.84	191	-0.25	0.31	0.44	-0.19	-0.06	-0.38	0.47927	0.398246	0.384708	0.534883	0.852115	0.715681	97
U	B30	MR	1	RE	1	20	26.1612	0	1	12	0.38	0.02	0.87	-3.75	7.16667	0.44	0.18	0.06	0.16	45.4	50.3	47.7	246.47	58.4	4.9	-0.65	-6.5	-7.5	-7	-0.75	477	473	467	6.83	1.62	179	-0.14	0.21	-0.54	-0.48	0.27	-1.02	0.722496	0.252389	1.05513	0.973499	0.797559	1.29653	76
U	B34	ML	2	LE	1	12	28.4413	0	1		0.44	0.24	-3.75	-1.37	6.63333	0.5	0.12	0.06	-0.12	53.5	59.1	56.2	330.96	70.4	5.6	-1.69	-8.4	-9.8	-9.1	-1.72	451	406	400	16.15	3.59	82	0.01	0.87	0.38	-0.06	0.06	-0.44	0.384708	0.870057	0.444072	0.49679	1.0009	1.31095	130
U	B39	FL	2	LE	0	27	27.403	1	1	12	0.98	0.22	0.87	-3.87	6.16667	0.66	0.16	-0.32	-0.06	43.9	46.3	45.1	111.12	51.9	2.4	-0.56	-6.5	-7	-6.75	-0.69	503	492	483	5.28	1.9	198	0.24	0.59	0.54	-0.34	-0.87	-3.22	0.638122	0.636946	3.33546	3.20663	0.97719	3.9684	89
U	B41	ML	2	LE	1	21	22.8498	1	1	12	0.42	0	0	-3.87	6	0.06	0	-0.36	0	42.2	47.5	44.7	251.75	52.6	5.3	-0.61	-6.3	-7.4	-6.85	-0.74	507	494	487	5.83	1.76	210	-0.13	0.39	0.39	-0.46	-0.07	-0.85	0.603075	0.411096	0.852877	0.603075	0.996444	1.24145	57
U	B44	ML	2	LE	1	15	17.8799	1	1		1.6	0.3			6.03333	1.82	0.4	0.22	0.1	58	58.9	58.4	53.01	79.8	0.9	-1.88	-9	-9.1	-9.05	-1.7	503	478	459	13.24	4	58	0.05	0.62	0	-1.68	0	-0.75	1.68	0.622013	0.75	0.93	2.30054	1.37091	166
U	B46	MR	1	RE	1	15	23.5587	1	1	7	1.3	0.22	-5.5	-9.75	5.96667	0.44	0.42	-0.86	0.2	51.1	58.8	54.7	452.76	63	7.7	-1.19	-7.7	-9	-8.35	-1.24	437	433	425	11.63	2.49	130	0.15	-0.13	-0.61	-0.07	-0.07	1.08	0.614003	0.198494	1.08227	1.27047	0.762365	1.22984	95
U	B47	MR	1	RE	1	19	24.6447	1	1	9	0.54	0.42			11.5	1.3	0.4	0.76	-0.02	43.2	56.7	49.1	765.45	65.3	13.5	-1.28	-6.4	-9.1	-7.75	-1.26	502	498	495	9.41	1.91	183	0.23	0.09	-0.41	-0.2	0	0.07	0.45618	0.246982	0.07	0.490918	0.702638	0.230868	91
U	B48	ML	2	LE	1	20	30.3306	0	0	7	1.3	0.34	-3.62	-3.25	7.13333	0.28	0.12	-1.02	-0.22	48.5	49.8	49.1	64.74	61	1.3	-0.9	-7.4	-7.6	-7.5	-0.88	433	405	400	13.24	2.84	76	-0.26	0.64	0.06	-0.38	0.19	-1.38	0.384708	0.690797	1.39302	1.00841	1.06902	2.06952	128
U	C03	ML	2	LE	1	15	29.0532	1	0		0.7	0.36	-7.1	-3.25	6.83333	0.04	0.04	-0.66	-0.32	51.4	57.9	54.4	376.35	70.4	6.5	-1.41	-8.3	-9.1	-8.7	-1.45	483	448	436	17.03	3.93	84	0.08	0.56	0.2	-0.39	-0.07	-0.46	0.438292	0.565685	0.465296	0.278927	0.957549	1.03097	143
U	C06	MR	1	RE	1	15	20.3881	0	0	7	1.6	1.6	-0.75	-0.5	5.56667	0.5	0.5	-1.1	-1.1	57.5	63.5	60.4	381	71.5	6	-1.39	-9.1	-10.1	-9.6	-1.53	397	349	333	18.29	5.91	41	0.65	0.28	-0.2	-0.46	0	1.06	0.501597	0.707743	1.06	1.5331	1.12699	1.01533	139
U	C08	FL	2	LE	0	28	35.4605	0	0	14	0.7	0.54			9.83333	0.66	0.54	-0.04	0	59.9	66.8	63.2	467.6	80.5	7	-1.96	-9.3	-10	-9.65	-1.42	463	414	390	22.81	4.92	54	0.12	0.73	0.49	-0.43	0	-0.43	0.65192	0.739797	0.43	0.49	1.21758	1.16619	178
U	C10	ML	2	LE	1	44	44.2527	1	0		1.02	1.02	-3.75	-7.25	6.66667	1	0.5	-0.02	-0.52	58.2	63.7	60.8	350.35	77.3	5.5	-2	-9.7	-10.6	-10.15	-2.21	447	400	393	19.47	5.82	48	-0.61	-0.58	0.41	-0.07	0.48	1.1	0.415933	0.841724	1.20017	1.17209	1.14039	2.00262	164
U	C11	MR	1	RE	1	19	22.6941	1	1		1.02	1.02	-5.5	-6	8.16667	1	1	-0.02	-0.02	58.7	63.9	61.2	332.28	81.9	5.2	-2.5	-8.7	-10.1	-9.4	-2.17	412	411	409	18.55	3.04	88	0.59	0.22	0.32	0	0	-0.32	0.32	0.629682	0.32	0.452548	0.348281	0.799812	185
U	C13	FR	1	RE	0	17	27.097	0	1	11	1.3	0.54	-11.5	-2.5	8.06667	0.88	0.36	-0.42	-0.18	51.8	56.5	54.1	265.55	65.1	4.7	-1.26	-7.7	-8.8	-8.25	-1.26	458	452	444	12.21	2.3	131	-0.16	0.36	-0.53	-0.4	0.13	-0.6	0.664003	0.393954	0.613922	0.689638	0.845281	1.00285	106
U	C14	MR	1	RE	1	20	24.5927	0	0	8	1.4	1	-7.75	-11	6.2	0.62	0.3	-0.78	-0.7	52	58.3	55	367.29	63.3	6.3	-1.54	-8	-9.5	-8.75	-1.67	417	405	404	13.38	2.7	100	0.14	0.46	-0.2	-0.07	0.07	-0.61	0.211896	0.480833	0.614003	0.603738	0.629682	1.07229	100
U	C15	ML	2	LE	1	28	34.9002	0	0	9	0.7	0.4	-7.37	-10.57	9.2	0.7	0.4	0	0	55.3	59	57.1	218.3	73.4	3.7	-1.69	-8.2	-8.3	-8.25	-1.59	523	482	470	17.13	2.75	86	-0.33	0.63	0.43	-0.43	-0.06	-0.18	0.608112	0.711196	0.189737	0.550091	1.3043	0.853815	166
U	C16	MR	1	RE	1	9	18.3443	0	0	10	1.7	0.7	-7.12	-7.75	5.93333	1	0.7	-0.7	0	51.4	58.7	54.8	428.51	68	7.3	-1.44	-7.7	-8.9	-8.3	-1.54	451	439	431	12.81	2.27	138	-0.04	0.39	-0.27	-0.47	0.07	-0.41	0.542033	0.392046	0.415933	0.345254	0.890225	0.807527	111
U	C17	MR	1	RE	1	20	23.8142	0	1	7	0.56	0.17	-4.75	-4.25	7.3	0.34	0	-0.22	-0.17	44.9	49.4	47.1	222.3	54	4.5	-0.92	-6.5	-7.5	-7	-0.85	462	459	455	6.33	1.65	204	0.12	0.17	-0.55	-0.27	0.21	-0.48	0.612699	0.208087	0.523927	0.78848	0.801561	0.656201	60
U	C18	ML	2	LE	1	24	28.4562	1	1	9	1.3	0.9			6.16667	0.81	0.44	-0.49	-0.46	53.6	62.6	57.8	563.4	67.6	9	-1.61	-8.2	-9.6	-8.9	-1.62	442	427	423	13.18	2.47	122	-0.63	-0.02	0.36	-0.44	0.8	1.24	0.568507	0.630317	1.47567	1.73666	1.07541	1.90591	139
U	C20	MR	1	RE	1	12	15.534	1	0	8	0.32	0.2	-8.37	-3.75	7.63333	0.82	0.34	0.5	0.14	55.8	59.4	57.6	213.84	71.3	3.6	-1.91	-8.7	-9.6	-9.15	-1.78	454	429	423	17.72	3.4	91	0.04	0.53	-0.13	-0.31	0	-0.25	0.336155	0.531507	0.25	0.143178	0.85703	0.781025	125
U	C23	MR	1	RE	1	12	20.8881	0	0	8	0.81	0.42	1	-5.5	6.23333	1.3	0.42	0.49	0	50.9	61.5	55.7	651.9	72.8	10.6	-1.56	-7.5	-9.1	-8.3	-1.6	416	404	402	14.55	2.27	124	0	0.58	-0.2	-0.2	0.07	-0.85	0.282843	0.58	0.852877	0.703847	0.805233	1.43171	142
U	C25	ML	2	LE	1	21	25.0082	1	1		0.22	0.08	-1.75	-1.75	5.96667	0.16	0.1	-0.06	0.02	44.2	48.8	46.4	224.48	55.5	4.6	-0.74	-6.2	-7.4	-6.8	-0.78	502	499	495	5.99	1.4	233	-0.04	0.23	0.66	-0.26	-0.07	-0.72	0.709366	0.233452	0.723395	0.862844	0.854459	0.950474	69
U	C27	ML	2	LE	1	15	21.7966	1	1		0.7	0.4	-5.62	-9.75	6.6	0.5	0.34	-0.2	-0.06	47.4	55.8	51.2	468.72	62.8	8.4	-1.5	-7.5	-8.8	-8.15	-1.5	471	464	461	11.09	2.52	155	-0.13	0.28	0.25	-0.19	0	0.06	0.314006	0.308707	0.06	0.353553	0.604401	0.255539	85
U	C33	ML	2	LE	1	37	39.1639	0	1	8	1.7	0.36	-0.5	-8	6.93333	1	0.04	-0.7	-0.32	41.4	48.5	44.7	344.35	55.7	7.1	-0.09	-5.7	-7.1	-6.4	0.08	488	487	478	11.38	2.95	91	-0.03	0.32	0.13	-2.16	-0.33	-4.26	2.16391	0.321403	4.27276	2.14979	2.48516	4.58981	69
U	C36	ML	2	LE	1	11	13.403	1	1		1.82	0.82			9.16667	0.7	0.5	-1.12	-0.32	60.4	67.8	63.9	501.72	70.1	7.4	-1.71	-9	-10.9	-9.95	-1.7	482	447	440	14.46	2.85	89	-0.28	0.72	-0.25	-0.49	0.31	0.92	0.550091	0.772528	0.970824	1.51714	1.21037	0.622977	125
U	C37	ML	2	LE	1	12	35.6162	0	1	10	1	0.72	-15.5	-6.25	6.4	1.3	0.12	0.3	-0.6	64.8	72.1	68.3	526.33	80.3	7.3	-1.59	-10.2	-11.6	-10.9	-1.5	364	339	326	22.74	5.73	37	-0.12	0.37	0.25	-0.44	0	0.38	0.506063	0.388973	0.38	0.857263	0.890505	0.120416	119
U	C40	FR	1	RE	0	22	27.4073	1	1	11	0.4	0.2	-4	-1.37	8.13333	0.4	0.2	0	0	44.3	45.7	45	63.98	49	1.4	-0.23	-6.8	-7.1	-6.95	-0.7	496	490	490	4.59	1.55	253	0.14	0.36	-0.14	-0.14	-0.56	-2.4	0.19799	0.386264	2.46447	2.2987	0.573062	2.84738	53
U	C43	MR	1	RE	1	20	39.8893	0	0	5	1.6	0.18	-6	-10.5	9.43333	0.6	0.4	-1	0.22	45.8	53.5	49.4	411.95	59.1	7.7	-0.9	-6.8	-8.4	-7.6	-1.01	537	535	532	6.87	1.67	231	0.05	0.1	-0.4	-0.2	0.07	0.27	0.447214	0.111803	0.278927	0.66468	0.540833	0.171172	60
U	D01	ML	2	LE	1	20	24.653	0	0	15	0.5	0.4	-3.87	-4	7.7	0.58	0.1	0.08	-0.3	46.4	49.4	47.8	148.2	54.3	3	-1.03	-7.2	-7.7	-7.45	-1.52	539	539	536	6.16	1.58	226	0.63	-0.39	0.21	-0.28	-0.35	0.49	0.35	0.740945	0.602163	0.952103	0.434166	1.31712	69
U	D07	MR	1	RE	1	10	15.2445	0	1	7	0.9	0.4	-14.75	-8.25	6.16667	0.8	0.3	-0.1	-0.1	52.8	59	55.7	365.8	66.1	6.2	-1.8	-7.9	-8.8	-8.35	-1.83	420	389	376	15.71	3.12	76	0.16	0.57	-0.37	-0.5	0.12	-0.81	0.622013	0.59203	0.818841	0.579828	1.19407	1.38058	130
U	D08	MR	1	RE	1	15	18.7297	1	1		1.7	1.7			6.46667	0.88	0.4	-0.82	-1.3	56.5	65.8	60.8	611.94	83.9	9.3	-2.05	-8.6	-10	-9.3	-1.8	437	435	428	16.86	3	93	0.01	0.06	0.12	-0.44	0.06	-0.19	0.45607	0.0608276	0.199249	0.257099	0.511957	0.254951	134
U	D10	MR	1	RE	1	16	19.2977	0	0	11	2	2			5.96667	0.88	0.7	-1.12	-1.3	64.8	72	68.2	511.2	88.1	7.1	-2.7	-10.2	-10.6	-10.4	-2.31	432	410	405	24.88	3.94	68	0.7	-0.36	-0.2	-0.33	-0.26	0.46	0.385876	0.787147	0.528394	0.792275	0.9005	1.26254	217
U	D11	MR	1	RE	1	17	17.8893	1	1	9	0.4	0.28	-3.75	-9.25	7.56667	0.4	0.3	0	0.02	49.1	56	52.3	386.4	66.9	6.9	-1.25	-7.4	-8.9	-8.15	-1.3	489	481	477	10.5	2.17	163	0.17	0.28	-0.38	-0.19	-0.06	0.25	0.424853	0.327567	0.257099	0.544059	0.723464	0.231948	81
U	D16	MR	1	RE	1	28	30.6694	0	0	15	1.3	0.7	-10.5	-1.75	7.36667	1.3	0.5	0	-0.2	47.6	51.5	49.5	200.85	58	3.9	-1	-7.3	-8.1	-7.7	-1.17	443	416	413	10.1	2.41	120	0.23	0.74	-0.2	-0.27	-0.13	-1.33	0.336006	0.774919	1.33634	1.06231	1.09772	2.10107	103
U	D18	ML	2	LE	1	25	26.6886	0	1		0.9	0.3	-1.37	-1.12	5.96667	0.74	0.3	-0.16	0	53.8	60.3	56.9	391.95	72.9	6.5	-1.67	-8	-9.3	-8.65	-1.57	461	440	438	15.31	2.46	89	-0.33	0.57	0.18	-0.12	0.62	-0.62	0.216333	0.658635	0.876812	0.666033	0.858021	1.52269	152
U	E05	MR	2	RE	1	21	34.0313	0	1	10	0.6	0.44	-10.75	-6	8.26667	0.6	0.16	0	-0.28	54.7	60.4	57.4	344.28	70.8	5.7	-1.85	-8.8	-9.8	-9.3	-1.77	469	456	450	13.59	3.87	86	0.05	0.45	-0.45	-0.06	0	0.38	0.453982	0.452769	0.38	0.629365	0.714213	0.0860233	115
U	E09	ML	2	LE	1	20	21.7473	1	1	11	0.3	0.3	0.62	-10.37	6.23333	0.4	0.22	0.1	-0.08	45.6	56.4	50.4	609.12	63.7	10.8	-0.88	-6.4	-8.7	-7.55	-0.96	430	417	404	10.74	2.32	104	0.24	0.66	0.95	-0.34	-0.2	-1.01	1.00901	0.702282	1.02961	1.33094	1.22642	1.72699	117
U	E10	ML	2	LE	1	11	25.0505	0	0	11	1.4	0.5	-15.12	-6.87	12	1.82	0.54	0.42	0.04	45.5	49.4	47.4	192.66	50	3.9	-0.54	-6.6	-7.2	-6.9	-0.74	457	451	450	4.31	1.44	245	0.28	0.56	0.32	-0.06	0	-3.83	0.325576	0.626099	3.83	3.78356	0.621289	4.39892	99
U	E17	MR	1	RE	1	20	23.0219	0	0	9	1.3	0.4	-6.87	-5.62	5.96667	0.8	0.5	-0.5	0.1	49.1	52.3	50.7	167.36	58.1	3.2	-1.39	-7.6	-7.9	-7.75	-1.4	492	468	461	10.7	2.24	150	0.06	0.54	-0.07	-0.47	0.14	-0.47	0.475184	0.543323	0.490408	0.21	1.01833	1.01316	95
U	E19	FR	1	RE	0	15	23.4562	0	0	7	0.3	0.2	-2.75	-9.12	6.26667	0.14	0.14	-0.16	-0.06	49	55.1	51.9	336.11	68.6	6.1	-1.38	-7.1	-8.4	-7.75	-1.25	491	494	481	8.43	1.88	202	-0.13	0	-0.78	-0.42	0	0.72	0.885889	0.13	0.72	1.3813	0.773886	0.731642	95
U	E23	MR	1	RE	1	17	24.6925	1	0	5	0.6	0.4	-5.62	-0.25	6.16667	0.4	0.14	-0.2	-0.26	43.2	48.9	45.9	278.73	54.3	5.7	-0.86	-6.2	-7.5	-6.85	-0.87	457	455	454	6.16	1.57	194	0.08	0.2	-0.28	-0.14	0.14	-0.43	0.31305	0.215407	0.452217	0.510392	0.495177	0.632851	61
U	E26	FR	1	RE	0	14	16.8619	0	0	8	1.7	1.3	-9.37	-6	6.8	1.52	0.82	-0.18	-0.48	51.6	57.3	54.3	326.61	59.1	5.7	-0.59	-7.7	-8.6	-8.15	-0.63	380	394	379	7.01	2.63	112	-0.72	0.06	-0.85	0.07	0.14	-0.28	0.852877	0.722496	0.31305	1.05005	0.130384	0.92477	56
U	E34	MR	1	RE	1	30	43.1475	0	0	8	0.18	0.04			6.16667	0.16	-0.04	-0.02	-0.08	50.6	52.7	51.6	110.67	61.9	2.1	-1.15	-7.8	-7.9	-7.85	-1.62	458	429	424	12.89	2.42	110	0.11	0.8	0.27	-0.33	-0.2	-1.2	0.42638	0.807527	1.21655	0.988838	1.14127	2.02388	132
U	E36	FR	1	RE	0	17	41.2105	1	0	9	1.6	0.92			5.93333	0.98	0.52	-0.62	-0.4	66.9	70.8	68.8	276.12	83.5	3.9	-1.67	-10.8	-11.9	-11.35	-1.88	329	295	285	26.48	8.08	27	0.68	0.56	-0.13	0.4	0	-0.2	0.420595	0.880909	0.2	0.613922	0.825651	1.0198	148
U	E42	ML	2	LE	1	32	40.937	1	1		1.3	0.54			5.73333	0.64	0.22	-0.66	-0.32	55.1	56.4	55.8	73.32	71.2	1.3	-1.52	-8	-8.8	-8.4	-1.73	461	420	401	15.03	3.38	68	0.06	1.04	1.1	-0.41	-0.07	-1.1	1.17393	1.04173	1.10223	1.35831	1.7844	2.14394	175
U	E43	ML	2	LE	1	22	23.7007	1	1	7	1.54	0.3	-1.5	-5.12	5.96667	0.08	0.02	-1.46	-0.28	46.8	49.5	48.1	133.65	58.7	2.7	-0.92	-6.9	-7.7	-7.3	-1	508	485	471	9.86	2.26	134	-0.05	0.6	0.71	-0.39	-0.06	-1.03	0.810062	0.60208	1.03175	1.00125	1.24808	1.63003	105
U	E46	MR	1	RE	1	7	16.3224	0	1	10	2.3	0.9	-10.87	-4	7	0.98	0.88	-1.32	-0.02	43.9	52.9	48	476.1	61.9	9	-0.58	-6.3	-8.1	-7.2	-0.6	482	471	460	8.71	1.88	149	0	0.44	-0.82	-0.41	0.2	-1.5	0.916788	0.44	1.51327	1.49282	1.18106	1.95028	118
U	E52	ML	2	LE	1	14	28.5751	1	1	17	0.88	0.04	-1.87	-5.37	5.7	0.42	0.12	-0.46	0.08	44.4	49.2	46.7	236.16	51.3	4.8	-0.57	-6.4	-7.3	-6.85	-0.56	508	510	501	3.47	1.35	294	0.05	-0.17	0.74	-0.54	0.2	0.61	0.916079	0.1772	0.64195	1.27047	0.782943	0.794292	39
U	E53	FR	1	RE	0	18	30.3783	1	1		1.3	0.66	-14.12	-7.25	5.93333	0.48	0.4	-0.82	-0.26	55.3	63.5	59.1	520.7	70.7	8.2	-1.48	-8.7	-10.2	-9.45	-1.7	380	350	346	18.97	4.6	55	0.05	0.58	-0.26	-0.2	-0.07	-0.33	0.328024	0.582151	0.337343	0.230217	0.839345	0.917878	123
U	F02	MR	1	RE	1	19	30.7308	0	0	12	1.3	0.62	-8.25	-9.5	6.03333	0.88	0.4	-0.42	-0.22	53.1	58.9	55.8	341.62	66.4	5.8	-1.37	-7.9	-8.9	-8.4	-0.12	440	431	426	12.4	2.35	143	0.2	0.3	-0.46	-0.13	0.07	-0.2	0.478017	0.360555	0.211896	0.534603	0.787718	0.516624	104
U	F04	FR	1	RE	0	29	29.1897	1	0	13	0.7	0.32	-1.5	-5.75	8.53333	0.12	0.12	-0.58	-0.2	44.4	49.5	46.8	252.45	50.4	5.1	-0.57	-6.4	-7.2	-6.8	-0.47	518	519	511	3.04	1.2	322	-0.23	0.16	-0.95	-0.47	-0.07	-0.88	1.05991	0.280179	0.88278	0.970824	0.956713	1.05224	42
U	F05	ML	2	LE	1	19	25.8169	1	1	10	1	0.44	-4.25	-4.5	8.33333	0.44	0.3	-0.56	-0.14	48.9	52.9	50.8	211.6	56.5	4	-0.93	-7.3	-8.1	-7.7	-1.07	452	450	444	8.3	2.1	160	-0.02	0.23	0.6	0.07	0	-0.2	0.60407	0.230868	0.2	0.657951	0.640312	0.430465	70
U	F06	MR	1	RE	1	19	28.5137	0	0	13	0.28	0.1	0.12	-9.37	6.36667	0.3	0.12	0.02	0.02	42.7	50.6	46.3	399.74	54.2	7.9	-1.01	-6.3	-7.9	-7.1	-1.04	506	511	497	6.82	1.75	218	-0.3	-0.02	-0.99	-0.42	0.07	-0.49	1.07541	0.300666	0.494975	1.06231	0.797559	0.598164	72
U	F07	FR	1	RE	0	32	34.1272	1	1	14	1.52	0.4	-6.75	-10.25	7.16667	1.28	0.3	-0.24	-0.1	46.6	54.5	50.2	430.55	58.6	7.9	-0.89	-7.3	-9	-8.15	-1.21	490	471	468	8.71	2.28	153	0.12	0.6	-0.25	-0.19	0.06	-0.31	0.314006	0.611882	0.315753	0.332415	0.872353	0.911976	61
U	F08	MR	1	RE	1	27	28.5094	1	0	12	0.66	0.4	-1.5	-11.25	6.93333	0.4	0.4	-0.26	0	44.6	54.3	49	526.71	59.8	9.7	-1.18	-6.7	-8.5	-7.6	-1.16	485	478	474	8.56	1.96	191	0.21	0.26	-0.47	-0.27	0.07	-0.2	0.542033	0.334215	0.211896	0.544518	0.862148	0.480833	73
U	F10	MR	1	RE	1	20	22.2993	1	1	11	0.9	0.16	-0.5	-4.25	10.2	0.62	0.26	-0.28	0.1	44.8	50.6	47.5	298.54	62.5	5.9	-1.09	-6.4	-7.6	-7	-0.82	529	510	500	9.87	1.97	165	0.07	0.53	-0.67	-0.4	0.2	-1.27	0.78032	0.534603	1.28565	1.23037	1.18849	1.80469	132
U	F13	FR	1	RE	0	18	19.176	1	1	11	0.5	0.3	-1	-8.25	6.8	0.26	0.14	-0.24	-0.16	45.1	54.1	49.2	486.9	64.2	9	-0.91	-6.6	-8.5	-7.55	-0.92	482	483	480	8.03	1.76	196	-0.21	-0.01	-0.54	-0.2	0	-0.34	0.575847	0.210238	0.34	0.557853	0.380789	0.391152	73
U	F14	MR	1	RE	1	12	13.0943	1	1	10	1.52	0.4	-12.5	-12	6	0.7	0.4	-0.82	0	55.6	59.9	57.6	257.57	74.2	4.3	-2.16	-8.4	-9.4	-8.9	-1.97	451	425	417	17.37	3.21	89	0.14	0.6	-0.37	-0.31	0	-0.44	0.482701	0.616117	0.44	0.392173	1.04317	1.04938	145
U	F15	FR	1	RE	0	15	54.7868	0	0	10	1.3	0.42	-3	-3.75	7.2	0.64	0.34	-0.66	-0.08	46.7	49.2	47.9	123	53.9	2.5	-0.79	-6.5	-7.2	-6.85	-0.6	466	459	440	9.16	2.27	129	-0.07	0.46	-0.51	-1.22	-0.51	-2.75	1.32231	0.465296	2.79689	1.53	1.73666	3.24002	84
U	F19	ML	2	LE	1	27	27.142	0	0	19	0.66	0.2	-6.75	-3.25	6.26667	0.26	0.26	-0.4	0.06	43.6	46.5	45.05	134.85	49.1	2.9	-0.37	-6.1	-6.5	-6.3	-0.45	564	564	556	1.85	0.88	347	0.13	0	0.13	-1.14	0	0.06	1.14739	0.13	0.06	1.20702	1.14	0.143178	31
U	F21	FR	1	RE	0	22	24.392	1	1	10	0.18	0.18	-1.75	-3.75	5.03333	0.22	0.02	0.04	-0.16	43.1	47.4	45.25	203.82	52.7	4.3	-0.73	-6.3	-7.3	-6.8	-0.81	466	463	455	6.62	1.84	167	-0.02	0.14	-0.67	-0.4	-0.07	-0.94	0.78032	0.141421	0.942603	0.807217	0.845044	1.08116	65
U	F22	MR	1	RE	1	20	20.9616	1	1	6	0.88	0.18	-4.75	-6.25	11.0667	0.42	0.42	-0.46	0.24	41.4	48.2	44.8	327.76	57.4	6.8	-1.28	-6.2	-7.7	-6.95	-1.3	453	446	445	8.44	1.95	160	0.18	0.39	-0.13	-0.13	0.13	-0.79	0.183848	0.429535	0.800625	0.709366	0.605392	1.18106	105
U	F24	MR	1	RE	1	11	15.8701	1	1	10	0.6	0.34	-4.75	-11.25	7.63333	0.3	0.14	-0.3	-0.2	46	54.7	50.35	475.89	64.4	8.7	-1.37	-6.8	-8.4	-7.6	-1.05	501	476	467	10.61	2.29	148	0.22	0.54	-0.52	-0.32	0.13	-0.71	0.610574	0.583095	0.721803	0.758024	1.13455	1.25324	108
U	F25	MR	1	RE	1	19	24.5027	1	1	8	0.66	0.34	-5	-9.5	7.5	0.4	0.2	-0.26	-0.14	47.8	58.2	53	605.28	67	10.4	-1.52	-7.1	-9	-8.05	-1.42	434	417	414	12.4	2.29	127	-0.18	0.71	-0.33	-0.2	0	-0.85	0.385876	0.732462	0.85	0.728972	0.92228	1.57035	136
U	F26	ML	2	LE	1	15	20.3553	0	1	10	0.72	0.72	-8.5	-9.5	5.96667	0.5	0.3	-0.22	-0.42	49.5	55.1	52.3	308.56	62.5	5.6	-1.55	-7.3	-8.3	-7.8	-1.53	414	403	389	13.21	2.79	91	-0.1	0.25	0.45	-0.58	-0.06	-0.52	0.734098	0.269258	0.52345	0.513517	0.995691	0.771038	115
U	F27	FR	1	RE	0	27	28.0164	1	1	11	1.3	0.72	-9.5	-6.75	7.86667	0.58	0.26	-0.72	-0.46	51	57.1	54.05	348.31	67.8	6.1	-1.69	-7.8	-9.1	-8.45	-1.73	431	426	425	13.06	2.39	140	-0.15	0.35	-0.21	-0.07	0.07	-0.41	0.221359	0.380789	0.415933	0.440454	0.424264	0.791202	105
U	F28	MR	1	RE	1	36	36.1162	0	0	8	1.7	0.88	-9.25	-12.5	6	0.5	0.32	-1.2	-0.56	53	60.9	56.95	481.11	63.6	7.9	-1.29	-7.7	-9.2	-8.45	-1.17	404	378	368	12.43	2.76	85	0.06	0.68	-0.21	-0.55	-0.07	0.41	0.588727	0.682642	0.415933	0.970155	1.25929	0.299666	91
U	F30	ML	2	LE	1	35	39.8717	0	1	17	1.6	0.46	-4.5	-7	6.03333	0.66	0.02	-0.94	-0.44	43.6	49.1	46.35	270.05	51.9	5.5	-0.65	-6.2	-7.3	-6.75	-0.66	482	476	467	5.72	1.67	204	-0.21	0.14	0.65	-0.45	0.45	0.26	0.790569	0.252389	0.519711	0.737631	1.04293	0.67082	56
U	F31	FL	2	LE	0	32	34.8224	1	1	9	0.44	0.22	-7.25	-10.25	6.56667	0.88	0.42	0.44	0.2	50.5	57.9	54.2	428.46	66.8	7.4	-1.57	-7.6	-8.8	-8.2	-1.5	458	455	450	11.36	2.02	168	0.02	-0.43	0.56	0	0.12	0.56	0.56	0.430465	0.572713	0.71218	0.69029	0.995038	99
U	F33	FR	1	RE	0	30	36.4671	1	1	6	1.52	1.3	-7.25	-3.25	6.7	0.98	0.6	-0.54	-0.7	53.8	59.1	56.45	313.23	70	5.3	-1.88	-8.2	-9.3	-8.75	-1.76	386	380	377	16.22	3.08	93	0.11	0.19	-0.25	-0.18	0	-0.18	0.308058	0.219545	0.18	0.25	0.516236	0.386005	124
U	F34	MR	1	RE	1	22	24.5696	0	0	8	1.3	0.36	-8.75	-7	9.23333	1	0.14	-0.3	-0.22	47.2	53.1	50.15	313.29	62.7	5.9	-1	-7.2	-8.3	-7.75	-1.23	488	468	464	10.39	2.16	163	0.31	0.54	-0.38	-0.26	0.06	-0.64	0.460435	0.622656	0.642806	0.581378	1.05646	1.20619	116
U	F35	ML	2	LE	1	23	25.4945	0	1	7	1.28	0.56	-16	-8	8.56667	0.84	0.7	-0.44	0.14	51.3	56.7	54	306.18	68.7	5.4	-1.64	-7.7	-8.8	-8.25	-1.39	480	444	439	14.8	2.92	91	-0.06	0.68	0.24	-0.3	0.06	-0.55	0.384187	0.682642	0.553263	0.308058	1.02489	1.23584	128
U	F38	MR	1	RE	1	29	37.8059	0	0	11	2	0.74	-13.25	-4.25	6.46667	0.86	0.26	-1.14	-0.48	45.7	50	47.85	215	55.1	4.3	-0.96	-6.6	-7.4	-7	-0.8	496	477	465	7.54	1.8	170	0	0.55	-0.39	-0.65	-0.13	-1.37	0.758024	0.55	1.37615	0.765506	1.26178	1.9244	77
U	F40	MR	1	RE	1	16	16.7664	1	0	13	0.88	0.54	-8.25	-7.5	7.4	0.32	0.14	-0.56	-0.4	46.4	53.1	49.75	355.77	62.6	6.7	-0.85	-7	-8.3	-7.65	-1.05	485	477	470	9.94	2.24	135	0.04	0.27	-0.39	-0.39	-0.06	-0.9	0.551543	0.272947	0.901998	0.607454	0.787718	1.17427	96
U	F41	FR	1	RE	0	12	13.2281	1	1		0.4	0.3	-5.25	-11.5	7.86667	0.5	0.5	0.1	0.2	42.5	52.2	47.35	506.34	60.4	9.7	-1.68	-6.2	-8	-7.1	-1.06	467	463	460	8.76	1.8	183	0.15	0.21	-0.4	-0.17	0.11	-0.51	0.434626	0.25807	0.521728	0.612944	0.668506	0.72111	124
U	F43	FR	1	RE	0	24	27.7747	1	1	12	1.52	0.3	-7.75	-7.25	5.26667	1.02	0.02	-0.5	-0.28	43.6	48.9	46.25	259.17	56	5.3	-0.95	-6.5	-7.6	-7.05	-1.27	501	491	481	8.68	1.94	191	-0.1	0.41	-0.64	-0.38	0.19	-1.02	0.744312	0.422019	1.03755	1.04809	0.956922	1.45911	101
U	F44	FR	1	RE	0	13	15.1612	0	1	15	1.3	1.3	-5.75	-6.25	5.06667	0.6	0.32	-0.7	-0.98	47.2	51.8	49.5	238.28	59.9	4.6	-1.13	-7.2	-8.1	-7.65	-1.17	474	453	451	9.95	2.23	131	0.05	0.7	-0.27	-0.21	0	-1.17	0.342053	0.701783	1.17	0.997246	0.964624	1.87067	109
U	F45	FR	1	RE	0	12	28.3443	1	1	8	1.3	0.5	-15	-6.25	6	0.98	0.84	-0.32	0.34	57	62.9	59.95	371.11	77.1	5.9	-1.85	-8.8	-9.7	-9.25	-1.84	461	435	429	18.93	3.1	104	0.12	0.51	0.06	-0.36	0.06	-0.6	0.364966	0.523927	0.602993	0.24	0.872067	1.11162	144
U	F47	FR	1	RE	0	36	37.9194	0	0	11	2	0.6	-6.25	-12.25	5.9	0.88	0.88	-1.12	0.28	45.2	52.4	48.8	377.28	58.2	7.2	-0.88	-6.4	-7.6	-7	-0.62	543	522	502	12.55	2.75	100	-0.03	0.67	0.63	-0.82	0.57	-2.51	1.03407	0.670671	2.57391	1.69106	1.62963	3.23611	137
U	F48	FR	1	RE	0	32	35.2215	1	1		1.52	0.54	-15.25	-11.5	6.03333	1.28	0.9	-0.24	0.36	51.3	57	54.15	324.9	60	5.7	-1.26	-7.7	-8.5	-8.1	-1.15	429	416	411	10.87	2.38	133	0.37	0.27	-0.32	-0.38	-0.25	0.25	0.49679	0.458039	0.353553	0.633877	0.947945	0.620322	96
[truncated: 10 more columns]

## Sheet: B" 57 eyes from B
Pool	PID	Codeforcounting	eye	Eye_label	Sex	Age_onset	Age_OR	Atopy	Eye_rubbing	IOP	UDVAp	CDVAp	SPH	CYL	Postopdurationmonths	UDVApostlogMAR	CDVApostlogMAR	UDVAchange	CDVAchange	K1front	K2front	Kmfront	KF	Kmax	CA	Qfront	K1back	K2back	Kmback	Qback	CPT	CAT	CTT	BADD	PIavg	ARTmax	Xpupilcenter	Ypupilcenter	Xthinnestpoint	Ythinnestpoint	XKmax	YKmax	DAT	DAP	DAK	DTK	DTP	DPK	ISV
B'	A019	MBL	2	LE	1	14	15.7116	1	1	12	2.3	2.3	-1.25	0	6.5	0.4	0.4	-1.9	-1.9	59.6	70.8	64.7	792.96	82.4	11.2	-2.12	-8.8	-10.6	-9.7	-1.71	438	420	400	21.21	3.86	74	-0.19	0.22	0.63	-0.32	0.06	0.51	0.71	0.29	0.51	1.01	0.98	0.38	189
B'	A022	FBL	2	LE	0	18	32.2911	1	1	10	1.6	1.6	-18	-6	5.6	1.2	1.2	-0.4	-0.4	51.6	57.1	54.2	314.05	61.5	5.5	-1.23	-7.9	-8.8	-8.35	-1.32	425	421	412	12	2.8	110	-0.15	0.09	0.07	-0.56	-0.07	-0.07	0.56	0.17	0.1	0.51	0.69	0.18	81
B'	A033	FBL	2	LE	0	40	42.6612	0	0	13	1.3	0.4	-9	-8.25	6	1.6	0.04	0.3	-0.36	51.2	54.5	52.8	179.85	58.9	3.3	-0.76	-7.9	-8	-7.95	-0.98	486	463	451	9.98	2.24	154	-0.23	0.64	0.79	-0.13	1.65	-0.59	0.8	0.68	1.75	0.98	1.28	2.25	107
B'	A037	MBL	2	LE	1	21	24.7242	0	1	11	1.82	1.82	-19.87	-3.75	7.43333	1.82	1.82	0	0	60.9	61	60.9	6.1	77.3	0.1	-1.87	-9.1	-9.1	-9.1	-1.74	464	426	404	20.51	3.89	62	-0.43	0.6	0.13	-0.8	-0.07	-0.4	0.81	0.74	0.41	0.45	1.51	1.06	147
B'	A040	MBR	1	RE	1	18	19.8005	1	0		0.88	0.22	-4.75	-2	6.8	1	0.18	0.12	-0.04	61.8	70.7	65.9	629.23	78.7	8.9	-2.03	-10	-11.4	-10.7	-1.93	426	348	346	27.09	6.86	27	0.04	0.78	-0.17	-0.11	0.11	-0.85	0.2	0.78	0.86	0.79	0.91	1.63	170
B'	A041	MBL	2	LE	1	14	15.3701	0	1	7	0.7	0.18	0	-9.37	7.66667	0.52	0.22	-0.18	0.04	43.5	51.1	47	388.36	56	7.6	-0.99	-6.2	-7.7	-6.95	-1.03	461	463	455	6.39	1.61	199	0.06	-0.08	0.82	-0.41	0.07	0.27	0.92	0.1	0.28	1.01	0.83	0.35	59
B'	A048	FBL	2	LE	0	18	23.7379	1	1	11	0.64	0.48			6.03333	0.68	0.68	0.04	0.2	47.5	58.8	52.6	664.44	61.8	11.3	-1.24	-6.4	-8.6	-7.5	-0.95	460	454	427	11.04	2.26	118	0.02	0.34	1.05	-0.39	-0.07	-0.13	1.12	0.34	0.15	1.15	1.26	0.48	108
B'	A056	MBL	2	LE	1	7	19.4249	0	1		0.72	0.34	-5.5	-1.5	5.63333	0.72	0.42	0	0.08	50.8	57.1	53.7	359.73	66.6	6.3	-1.52	-7.4	-8.6	-8	-1.52	446	435	429	12.12	2.12	135	0.13	0.48	0.32	-0.45	0	-0.52	0.55	0.5	0.52	0.33	0.95	1.01	111
B'	A057	MBR	1	RE	1	30	33.5231	1	1		1	0.68	-6.75	-5.25	6.46667	0.72	0.38	-0.28	-0.3	59	64.5	61.6	354.75	73.8	5.5	-2	-8.7	-9.8	-9.25	-1.8	418	410	408	16.67	2.42	134	0.11	0.45	-0.26	-0.13	0.13	-0.51	0.29	0.46	0.53	0.54	0.69	0.96	136
B'	A070	FBR	1	RE	0	20	40.7199	1	1	10	1.52	0.3	-2.25	-6	5.93333	0.3	0.18	-1.22	-0.12	45.3	48.9	47	176.04	56.9	3.6	-0.58	-6.2	-7.5	-6.85	-0.46	554	533	507	11.89	2.7	101	0.03	0.74	-0.33	-1.27	0.53	-2.47	1.31	0.74	2.53	1.48	2.04	3.25	116
B'	A076	MBL	2	LE	1	15	23.5943	0	1	12	1.3	0.42	-19.62	-4.62	6.03333	1.02	0.48	-0.28	0.06	47	49	48	98	53.3	2	-0.8	-7.2	-7.4	-7.3	-0.97	493	482	475	7.14	1.9	190	-0.12	0.41	0.44	-0.38	0.69	-0.81	0.58	0.43	1.06	0.5	0.97	1.46	60
B'	A079	FBL	2	LE	0	18	29.1584	0	1		2.3	1.3	-3.75	0	5.93333	0.88	0.52	-1.42	-0.78	60.7	61.3	61	36.78	70.7	0.6	-1.99	-8.9	-9.3	-9.1	-1.72	460	402	371	21.88	4.73	52	0.08	0.76	0.51	-0.7	0.06	-0.83	0.87	0.76	0.83	0.47	1.52	1.59	144
B'	A085	FBR	1	RE	0	29	32.2445	0	0	9	1.82	0.54	-6.25	-11.12	7.06667	1.3	0.32	-0.52	-0.22	42.9	49.8	46.1	343.62	54.2	6.9	-0.64	-5.5	-6.7	-6.1	0.05	452	445	408	12.14	3.29	60	0.15	0.53	-1.14	-1.72	-0.29	-3	2.06	0.55	3.01	1.54	2.59	3.56	95
B'	A089	FBL	2	LE	0	19	19.7664	0	0	11	0.48	0.4	-4.37	-8.5	6.86667	0.32	0.32	-0.16	-0.08	45.2	53.4	48.9	437.88	58.9	8.2	-0.88	-6.6	-8	-7.3	-0.88	520	518	507	7.47	1.71	215	0.05	0.18	0.73	-0.4	-0.2	-0.73	0.83	0.19	0.76	0.99	0.89	0.94	79
B'	A094	FBL	2	LE	0	27	30.7911	1	1	10	1.02	0.44	-4	-1.75	5.56667	0.12	0	-0.9	-0.44	46.1	47.5	46.8	66.5	48.5	1.4	-0.49	-6.6	-7	-6.8	-0.57	477	474	461	5.42	1.72	184	0.03	0.16	0.59	-0.92	-0.4	-1.84	1.09	0.16	1.88	1.35	1.22	2.05	34
B'	A095	MBL	2	LE	1	18	22.5411	1	0	8	0.38	0.28			8.86667	0.54	0.24	0.16	-0.04	45	55.4	49.7	576.16	61.7	10.4	-1.17	-6.7	-8.6	-7.65	-1.19	508	503	497	9.12	1.86	199	-0.11	0.13	0.45	-0.32	0	-0.38	0.55	0.17	0.38	0.45	0.72	0.52	85
B'	A097	FBR	1	RE	0	26	27.4808	0	0	8	1.7	0.56	-14.75	-5.75	7.4	0.9	0.18	-0.8	-0.38	51.7	57.1	54.2	308.34	59.6	5.4	-0.88	-7.4	-9.2	-8.3	-1.01	435	381	375	11.34	3.07	81	0.17	0.88	-0.26	-0.32	0	-0.58	0.41	0.9	0.58	0.37	1.27	1.47	78
B'	A102	MBL	2	LE	1	28	32.5685	0	1	8	1.82	1.82	-13	-0.25	6.46667	2	1.3	0.18	-0.52	47.5	52.8	50	279.84	64.7	5.3	-1.07	-6.1	-7	-6.55	-0.41	507	473	399	21.24	5.86	33	-0.33	0.96	-1.69	-1.56	0.07	-2.5	2.3	1.02	2.5	2	2.86	3.48	162
B'	A104	FBL	2	LE	0	50	58.6694	0	0	9	1.82	0.4	-4.87	-4.87	7.43333	1.82	0.32	0	-0.08	42.4	52.3	46.8	517.77	53.5	9.9	-0.16	-6.1	-7.6	-6.85	-0.47	503	497	493	3.22	1.19	281	-0.16	0.41	0.58	-0.17	1.73	0.4	0.6	0.44	1.78	1.28	0.94	1.89	79
B'	A110	MBR	1	RE	1	15	16.5356	0	1	10	0.5	0.3			6.5	0.6	0.44	0.1	0.14	46.2	55.6	50.5	522.64	61.5	9.4	-0.95	-6.7	-8.6	-7.65	-0.99	450	453	439	9.69	2.16	167	0.05	-0.11	-0.78	-0.48	-0.06	-0.3	0.92	0.12	0.31	0.74	0.91	0.22	86
B'	A112	FBR	1	RE	0	20	24.3306	0	1		1.52	0.32	-8.75	-9.75	6.33333	0.44	0.38	-1.08	0.06	44	49.3	46.5	261.29	55.6	5.3	-0.27	-6.2	-6.9	-6.55	-0.32	504	505	493	2.87	1.63	147	-0.09	0.11	0.54	0.8	-0.07	-4	0.97	0.14	4	4.84	0.93	4.11	55
B'	A120	FBR	1	RE	0	16	20.7078	1	1		0.34	0.04	-0.5	-6.37	6.1	0.42	0.12	0.08	0.08	44.4	49.9	47	274.45	54.3	5.5	-0.66	-6.4	-7.6	-7	-0.81	509	512	503	5.14	1.49	245	-0.16	-0.1	-0.76	-0.55	-0.21	0.35	0.94	0.19	0.41	1.05	0.75	0.45	51
B'	A128	MBR	1	RE	1	15	16.7379	0	0	12	0.12	0.06	0	-6.12	5.86667	0.02	0.02	-0.1	-0.04	44.1	51	47.3	351.9	57.3	6.9	-0.61	-6.2	-7.6	-6.9	-0.64	460	452	438	7.75	1.9	157	-0.1	0.49	-0.99	-0.33	0.33	-1.78	1.04	0.5	1.81	1.96	1.21	2.31	100
B'	A135	MBL	2	LE	1	15	18.2445	0	0		0.2	0.2	-3.75	-7	8.46667	0.36	0.14	0.16	-0.06	48.7	58.8	53.3	593.88	69.2	10.1	-1.38	-7.2	-9.1	-8.15	-1.39	453	445	442	11.85	2.27	135	0.18	0.51	0.38	0	0	-0.45	0.38	0.54	0.45	0.59	0.55	0.98	105
B'	A136	FBL	2	LE	0	26	36.9918	0	1	16	1.9	0.2	-19.87	-2.87	6.96667	1.3	0.22	-0.6	0.02	44.9	47.2	46.1	108.56	49	2.3	-0.49	-6.2	-6.4	-6.3	-0.29	455	454	453	1.46	0.79	399	-0.09	0.09	0.17	-0.63	0	0.06	0.65	0.13	0.06	0.71	0.77	0.09	21
B'	A142	FBR	1	RE	0	13	35.9276	0	1	9	1.3	1	-6.37	-3.12	6.3	1.02	0.64	-0.28	-0.36	45.1	47.7	46.3	124.02	52.1	2.6	-0.36	-6	-6.7	-6.35	-0.06	497	489	479	5.49	1.52	182	0.17	0.54	-0.72	-0.78	0.07	-2.28	1.06	0.57	2.28	1.7	1.59	2.82	57
B'	B32	MBR	1	RE	1	14	25.2555	0	1		1.3	0.42			12	1.02	0.54	-0.28	0.12	47.1	59.6	52.6	750.96	66.4	12.6	-1.62	-7.5	-9.2	-8.35	-1.4	450	450	448	11.09	2.24	168	0.06	-0.05	-0.13	-0.26	0.07	1.06	0.29	0.08	1.06	1.34	0.28	1.11	109
B'	B33	FBR	1	RE	0	35	36.0368	1	1	11	1.3	0	-2.75	-5.5	6.13333	1.3	0.04	0	0.04	42	46	43.9	184	47.6	4	-0.2	-5.7	-6.6	-6.15	0.03	544	542	519	7.1	2.12	150	-0.08	0.25	-0.61	-1.95	0.07	-3.77	2.04	0.26	3.77	1.94	2.26	4.02	39
B'	B38	MBL	2	LE	1	25	31.892	1	1	10	0.28	0.24	-1.25	-3.12	6.16667	-0.08	-0.08	-0.36	-0.32	43.9	47.5	45.6	171	50.2	3.6	-0.83	-6.4	-7.5	-6.95	-0.9	484	483	473	6.16	1.86	188	-0.11	-0.02	0.63	-0.49	-0.14	-0.56	0.8	0.11	0.58	0.77	0.88	0.54	51
B'	B42	MBR	1	RE	1	15	28.7418	0	1	7	1.6	0.38	-9.5	-6.12	6.23333	0.98	0.42	-0.62	0.04	51.9	55.4	53.6	193.9	59.5	3.5	-1.22	-7.5	-8.3	-7.9	-1.1	355	351	344	11.47	2.63	99	0.04	0.22	-0.61	-0.2	0.07	-0.34	0.64	0.22	0.35	0.69	0.77	0.56	89
B'	C05	MBR	1	RE	1	15	34.6189	0	0		0.3	0.2	-5.5	-6	5.43333	0.16	0.16	-0.14	-0.04	47.8	49.5	48.7	84.15	58.9	1.7	-0.76	-7.4	-7.7	-7.55	-0.84	524	511	500	9.98	2.34	148	0.12	0.33	0.25	-0.57	-0.13	-1.01	0.62	0.35	1.02	0.58	0.91	1.36	89
B'	C19	MBL	2	LE	1	18	21.3032	1	1		0.44	0.32	0.37	-10.25	6.26667	0.62	0.32	0.18	0	52.5	59.8	55.9	436.54	70.9	7.3	-1.58	-8.1	-9	-8.55	-1.22	479	455	447	14.77	2.72	109	-0.39	0.28	0.31	-0.31	0.12	-0.68	0.44	0.48	0.69	0.42	0.92	1.09	132
B'	C21	MBL	2	LE	1	25	36.2473	0	0	10	0.42	0.3			6.73333	0.38	0.16	-0.04	-0.14	45	53.1	48.7	430.11	61	8.1	-1.21	-6.5	-8.3	-7.4	-1.48	445	443	438	9.22	1.91	154	-0.17	-0.28	0.59	-0.26	0.07	0.33	0.64	0.33	0.34	0.79	0.76	0.66	75
B'	C26	FBL	2	LE	0	13	35.1886	1	1	5	0.6	0.44	-3.75	-1.62	6.16667	0.4	0.22	-0.2	-0.22	44.9	49.6	47.1	233.12	57.8	4.7	-0.9	-6.5	-7.6	-7.05	-1.02	460	447	442	8.5	1.92	137	0.07	0.54	0.53	-0.33	-0.27	-1.06	0.62	0.54	1.09	1.08	0.98	1.64	93
B'	C28	MBL	2	LE	1	12	18.7977	0	0		1.02	0.88	-6.25	-6.62	7.16667	0.58	0.4	-0.44	-0.48	48.2	61.3	54	803.03	71.4	13.1	-1.44	-7.2	-9.3	-8.25	-1.23	513	501	485	13.04	2.39	156	-0.17	0.19	0.55	-0.49	0	-0.3	0.74	0.25	0.3	0.58	0.99	0.52	119
B'	C29	MBL	2	LE	1	13	17.4249	1	1	9	1.82	1			8.06667	1	0.56	-0.82	-0.44	57.4	65.5	61.2	530.55	77.1	8.1	-2.45	-8.9	-10.5	-9.7	-2.22	423	397	388	21	3.93	77	-0.04	0.52	0.38	-0.25	0.06	0.19	0.45	0.52	0.2	0.54	0.88	0.34	162
B'	C30	FBL	2	LE	0	13	16.1749	1	1		2	1.02	-11.12	-4.37	6.03333	0.98	0.58	-1.02	-0.44	56.3	65.6	60.6	610.08	73.4	9.3	-2.23	-9	-10.6	-9.8	-1.82	437	411	407	18.98	3.59	83	-0.02	0.59	0.12	-0.31	0.06	0.5	0.33	0.59	0.5	0.81	0.91	0.12	150
B'	C38	MBL	2	LE	1	16	23.2336	0	0	14	0.44	0.44	-3.5	-9.87	6.4	0.52	0.18	0.08	-0.26	45.9	54.4	49.8	462.4	57.9	8.5	-1.17	-6.9	-8.2	-7.55	-1.12	467	462	458	7.98	1.77	231	-0.09	0.3	0.34	-0.2	-0.27	-0.47	0.39	0.31	0.54	0.67	0.66	0.79	77
B'	D14	FBL	2	LE	0	8	13.7187	1	1	8	0.46	0.38	-1.25	-8.62	8.96667	0.44	0.14	-0.02	-0.24	43.5	50.3	46.6	342.04	57.9	6.8	-0.75	-6.5	-7.8	-7.15	-0.81	512	505	501	6.24	1.75	202	0.02	0.35	0.53	-0.2	-0.47	-1.53	0.57	0.35	1.6	1.66	0.75	1.94	100
B'	D19	MBL	2	LE	1	23	27.1749	1	1	10	0.4	0.24	2.37	-10.12	6.6	0.88	0.5	0.48	0.26	42.4	51.5	46.5	468.65	58	9.1	-0.8	-6.1	-7.8	-6.95	-0.77	497	495	489	6.73	1.61	214	0.13	0.15	0.62	-0.41	-0.14	-0.55	0.74	0.2	0.57	0.77	0.74	0.75	76
B'	E03	MBR	2	RE	1	25	28.153	1	1	8	1.52	0.34	-6.5	-6	6.63333	0.6	0.3	-0.92	-0.04	48.2	53.7	50.8	295.35	57.7	5.5	-1.24	-7.1	-8.1	-7.6	-1.11	456	456	447	8.56	1.91	188	0.03	-0.09	-0.6	-0.27	0	0.33	0.66	0.09	0.33	0.85	0.66	0.42	76
B'	E07	MBR	2	RE	1	20	25.5806	1	0	7	0.7	0.38	-17.5	-5.75	7.36667	1.02	0.66	0.32	0.28	52	54.1	53	113.61	61.1	2.1	-1.64	-7.9	-8.4	-8.15	-1.53	439	422	419	12.95	2.72	120	0.25	0.46	-0.32	-0.19	0.06	-0.25	0.37	0.52	0.26	0.38	0.86	0.73	116
B'	E12	MBR	1	RE	1	8	18.108	0	0	17	0.26	0.18	0	-9.87	10	0	0	-0.26	-0.18	41.2	48.3	44.5	342.93	49.6	7.1	-0.53	-6	-6.9	-6.45	-0.42	595	594	584	2.05	0.95	465	-0.29	0.05	-0.35	-0.91	-0.14	0.91	0.97	0.29	0.92	1.83	0.96	0.87	56
B'	E21	MBL	2	LE	1	15	36.5559	0	0	9	0.98	0.56	-9.75	-5	6.93333	0.6	0.44	-0.38	-0.12	46.8	49.6	48.2	138.88	66.1	2.8	-0.52	-5.8	-6.8	-6.3	0.04	527	479	440	15.65	3.01	63	-0.27	1.11	0.42	-0.97	0.07	-2.43	1.06	1.14	2.43	1.5	2.19	3.56	181
B'	E24	FBL	2	LE	0	29	36.7692	1	1	12	1.82	1.3	-11.75	-7.07	6.2	0.7	0.3	-1.12	-1	48.1	53.9	50.8	312.62	59.6	5.8	-1.18	-7.4	-8.6	-8	-1.45	484	476	474	9.09	2.06	173	-0.18	0.32	0.33	-0.13	-0.2	-0.53	0.35	0.37	0.57	0.66	0.68	0.85	82
B'	E27	MBR	1	RE	1	14	15.8838	1	1	8	1.82	0.7	-5.5	-9.12	6	0.7	0.34	-1.12	-0.36	52.7	55.9	54.2	178.88	70.8	3.2	-1.08	-7.8	-8.5	-8.15	-1.36	506	502	472	13.1	5.11	41	0.16	0.73	-2.74	1.06	0	-1.18	2.94	0.75	1.18	3.54	2.92	1.92	142
B'	E32	MBR	1	RE	1	14	19.6612	1	0	13	0.82	0.4	-0.12	-9.62	8.06667	0.36	0.14	-0.46	-0.26	44.3	55.7	49.3	634.98	62.4	11.4	-1.58	-6.7	-8.6	-7.65	-1.39	439	437	435	10.28	2.33	133	0.14	-0.06	-0.4	-0.07	0	0.13	0.41	0.15	0.13	0.45	0.54	0.24	97
B'	E33	MBL	2	LE	1	17	23.7023	1	0	11	0.72	0.22	-2.5	-5.12	5.46667	0.2	0.12	-0.52	-0.1	43.4	48.4	45.7	242	53.5	5	-0.62	-6.2	-7.3	-6.75	-0.76	555	550	545	4.92	1.31	281	-0.13	0.28	0.59	-0.46	-0.26	-0.59	0.75	0.31	0.64	0.86	1.03	0.88	55
B'	E39	MBR	1	RE	1	15	34.3975	0	0	13	0.8	0.1	-6.62	-6.12	5.93333	0.9	0.3	0.1	0.2	38.4	41.9	40.1	146.65	48	3.5	-0.19	-5.1	-5.6	-5.35	0.25	482	479	476	1.97	0.62	517	0.2	0.56	-1.3	-0.62	0.07	-3.35	1.44	0.59	3.35	3.05	1.91	3.91	82
B'	E44	MBL	2	LE	1	14	15.511	1	1	10	1.3	0.72			6.26667	0.82	0.46	-0.48	-0.26	48.6	58.8	53.2	599.76	65.7	10.2	-1.32	-6.9	-8.8	-7.85	-1.07	439	432	423	11.12	2.15	155	-0.09	0.42	0.81	-0.07	0.07	0.27	0.81	0.43	0.28	0.81	1.02	0.22	107
B'	E49	MBR	1	RE	1	17	27.8059	0	0	14	1	0.34	0	-4	6.23333	0.98	0.5	-0.02	0.16	48.8	59.9	53.8	664.89	69.8	11.1	-1.35	-7.3	-9.1	-8.2	-1.22	481	476	468	11.12	2	185	0.26	-0.12	-0.46	-0.33	-0.13	0.66	0.57	0.29	0.67	1.04	0.75	0.87	100
B'	F01	MBR	1	RE	1	33	36.358	1	1	12	1.3	0.44			5.9	1.3	0.28	0	-0.16	44.4	53.7	48.6	499.41	57.8	9.3	-1.34	-6.6	-8	-7.3	-1.12	462	453	449	8.16	1.79	201	0.52	0.06	-0.21	-0.49	0.14	-0.21	0.53	0.52	0.25	0.45	0.91	0.47	81
B'	F09	MBL	2	LE	1	8	13.9578	1	1	11	0.5	0.4	-3.5	-10.25	10.0667	0.88	0.32	0.38	-0.08	42.9	51.7	46.9	454.96	58.2	8.8	-0.75	-6.1	-7.6	-6.85	-0.63	467	460	449	7.88	1.92	139	0.06	0.34	0.86	-0.66	-0.26	-1.39	1.08	0.35	1.41	1.34	1.28	1.76	83
B'	F16	FBR	1	RE	0	33	37.3333	0	1	11	1.9	0.28	-11.62	-2.75	7.2	1.7	0.18	-0.2	-0.1	46.2	46.4	46.3	9.28	54.8	0.2	-0.41	-6.4	-6.5	-6.45	-0.13	483	478	473	6.63	1.26	218	0.21	0.48	0	-1.08	-0.27	-3.04	1.08	0.52	3.05	1.98	1.57	3.55	78
B'	F18	FBR	1	RE	0	15	25.3498	0	1	10	1.3	1.3	-9.5	-5	6.16667	0.4	0.26	-0.9	-1.04	52.4	55.2	53.8	154.56	61.2	2.8	-1.49	-8.2	-8.6	-8.4	-1.49	447	433	428	13.2	2.77	112	0.09	0.43	-0.25	-0.25	-0.51	-0.32	0.35	0.44	0.6	0.27	0.76	0.96	101
B'	F20	FBR	1	RE	0	12	15.3591	1	1	11	1	0.54	-0.25	-10	11.9667	0.88	0.52	-0.12	-0.02	45.7	51.3	48.5	287.28	57	5.6	-1.26	-6.8	-7.7	-7.25	-1.16	527	518	507	9.51	1.9	191	0.36	0.03	-0.58	-0.39	0.19	-0.58	0.7	0.36	0.61	0.79	1.03	0.63	101
B'	F29	MBR	1	RE	1	27	30.063	1	1	12	0.66	0.44	-1	-6.5	5.8	0.1	0	-0.56	-0.44	42.6	48.7	45.65	297.07	51.7	6.1	-1.1	-6	-7.5	-6.75	-1.1	461	460	453	6.38	1.73	171	-0.22	0.25	-0.9	-0.28	0.07	-0.35	0.94	0.33	0.36	0.97	0.86	0.67	60
[truncated: 10 more columns]

## Sheet: B Bilateral (n=114)
Pool	PID	Code for counting	eye	Eye_label	Sex	Age_onset	Age_OR	Atopy	Eye_rubbing	IOP	UDVAp	CDVAp	SPH	CYL	Post-op duration (months)	UDVA post logMAR	CDVA post logMAR	UDVA change	CDVA change	K1 front	K2 front	Km-front	KF	Kmax	CA	Q-front	K1 back	K2 back	Km-back	Q-back	CPT	CAT	CTT	BAD-D	PIavg	ARTmax	X pupil center	Y pupil center	X thinnest point	Y thinnest point	X Kmax	Y Kmax	DAT	DAP	DAK	DTK	DTP	DPK	ISV
B	A019	MBL	2	LE	1	14	15.7116	1	1	12	2.3	2.3	-1.25	0	6.5	0.4	0.4	-1.9	-1.9	59.6	70.8	64.7	792.96	82.4	11.2	-2.12	-8.8	-10.6	-9.7	-1.71	438	420	400	21.21	3.86	74	-0.19	0.22	0.63	-0.32	0.06	0.51	0.706612	0.290689	0.513517	1.00688	0.981835	0.382884	189
B	A019	MBR	1	RE	1	14	16.5082	1	1	13	1	0.15	-2	-4.35	5.9	0.1	0	-0.9	-0.15	43.6	47	45.2	159.8	50.6	3.4	-0.62	-5.9	-6.9	-6.4	-0.45	514	515	505	3.81	1.27	271	-0.1	-0.02	-0.97	-0.63	0.28	-0.77	1.15663	0.10198	0.819329	1.25782	1.06254	0.840773	47
B	A022	FBL	2	LE	0	18	32.2911	1	1	10	1.6	1.6	-18	-6	5.6	1.2	1.2	-0.4	-0.4	51.6	57.1	54.2	314.05	61.5	5.5	-1.23	-7.9	-8.8	-8.35	-1.32	425	421	412	12	2.8	110	-0.15	0.09	0.07	-0.56	-0.07	-0.07	0.564358	0.174929	0.0989949	0.509608	0.686222	0.178885	81
B	A022	FBR	1	RE	0	18	32.3279	1	1	8	1.4	1.4	-11.5	-6.25	9.23333	1	0.7	-0.4	-0.7	50	54.4	52.1	239.36	60.4	4.4	-0.98	-7.3	-8.4	-7.85	-1	454	434	422	12.56	2.73	104	0.29	0.39	-0.39	-0.52	0.26	-0.97	0.65	0.486004	1.00424	0.790569	1.136	1.36033	101
B	A033	FBR	1	RE	0	40	43.1409	0	0	13	1.82	0.14	-4.12	-6	6.76667	1.52	0.04	-0.3	-0.1	45.7	49.9	47.7	209.58	51.7	4.2	-0.29	-6.5	-7.3	-6.9	-0.31	517	509	496	4.6	1.46	249	-0.03	0.51	-0.81	-0.41	0.54	-3.86	0.907855	0.510882	3.89759	3.70473	1.20615	4.40702	56
B	A033	FBL	2	LE	0	40	42.6612	0	0	13	1.3	0.4	-9	-8.25	6	1.6	0.04	0.3	-0.36	51.2	54.5	52.8	179.85	58.9	3.3	-0.76	-7.9	-8	-7.95	-0.98	486	463	451	9.98	2.24	154	-0.23	0.64	0.79	-0.13	1.65	-0.59	0.800625	0.680074	1.75231	0.975295	1.27801	2.24662	107
B	A037	MBL	2	LE	1	21	24.7242	0	1	11	1.82	1.82	-19.87	-3.75	7.43333	1.82	1.82	0	0	60.9	61	60.9	6.1	77.3	0.1	-1.87	-9.1	-9.1	-9.1	-1.74	464	426	404	20.51	3.89	62	-0.43	0.6	0.13	-0.8	-0.07	-0.4	0.810494	0.738173	0.406079	0.447214	1.50785	1.06283	147
B	A037	MBR	1	RE	1	21	25.6941	0	1	11	1.4	1.4	-14.25	-8.5	6.8	1.6	1.6	0.2	0.2	57.2	59.2	58.2	118.4	68.7	2	-1.69	-8.7	-9.1	-8.9	-1.58	468	451	443	14.38	2.5	123	0.48	0.3	-0.4	-0.46	-0.07	-0.4	0.60959	0.566039	0.406079	0.33541	1.16276	0.890225	117
B	A040	MBR	1	RE	1	18	19.8005	1	0		0.88	0.22	-4.75	-2	6.8	1	0.18	0.12	-0.04	61.8	70.7	65.9	629.23	78.7	8.9	-2.03	-10	-11.4	-10.7	-1.93	426	348	346	27.09	6.86	27	0.04	0.78	-0.17	-0.11	0.11	-0.85	0.202485	0.781025	0.857088	0.791202	0.91444	1.6315	170
B	A040	MBL	2	LE	1	18	20.347	1	0	9	0.36	0.04	-9.12	-4.62	7.36667	0.26	0.06	-0.1	0.02	46.1	49.4	47.7	163.02	60.4	3.3	-0.78	-6.8	-7.7	-7.25	-1.02	469	458	458	7.75	1.91	161	-0.05	0.64	-0.07	0.07	-0.26	-0.72	0.0989949	0.64195	0.765506	0.812527	0.570351	1.37612	95
B	A041	MBL	2	LE	1	14	15.3701	0	1	7	0.7	0.18	0	-9.37	7.66667	0.52	0.22	-0.18	0.04	43.5	51.1	47	388.36	56	7.6	-0.99	-6.2	-7.7	-6.95	-1.03	461	463	455	6.39	1.61	199	0.06	-0.08	0.82	-0.41	0.07	0.27	0.916788	0.1	0.278927	1.01237	0.828553	0.350143	59
B	A041	MBR	1	RE	1	14	15.6842	0	1	7	0.7	0.22	0	-5.87	7.73333	0.66	0.28	-0.04	0.06	43.7	49.6	46.4	292.64	54.2	5.9	-0.92	-6.2	-7.4	-6.8	-0.92	456	458	450	5.74	1.56	218	-0.17	0.03	-0.9	-0.21	0	-0.21	0.924175	0.172627	0.21	0.9	0.76844	0.294109	54
B	A048	FBR	1	RE	0	18	23.3361	1	1		0.7	0.54			6.03333	0.54	0.4	-0.16	-0.14	48.2	58.9	53	630.23	64.3	10.7	-1.41	-6.9	-8.7	-7.8	-1.25	455	451	438	11.17	2.11	158	0.14	0.02	-0.8	-0.34	-0.07	0.13	0.869253	0.141421	0.147648	0.868217	1.00658	0.237065	106
B	A048	FBL	2	LE	0	18	23.7379	1	1	11	0.64	0.48			6.03333	0.68	0.68	0.04	0.2	47.5	58.8	52.6	664.44	61.8	11.3	-1.24	-6.4	-8.6	-7.5	-0.95	460	454	427	11.04	2.26	118	0.02	0.34	1.05	-0.39	-0.07	-0.13	1.12009	0.340588	0.147648	1.14978	1.26246	0.478539	108
B	A056	MBR	1	RE	1	7	19.2993	0	1	8	1.02	0.42	-10.5	-1.75	7	0.42	0.36	-0.6	-0.06	52.8	61.1	56.7	507.13	72.4	8.3	-1.81	-8	-9.4	-8.7	-1.78	431	414	408	15.24	2.71	101	-0.01	0.51	-0.19	-0.45	0	-0.26	0.488467	0.510098	0.26	0.268701	0.976729	0.770065	117
B	A056	MBL	2	LE	1	7	19.4249	0	1		0.72	0.34	-5.5	-1.5	5.63333	0.72	0.42	0	0.08	50.8	57.1	53.7	359.73	66.6	6.3	-1.52	-7.4	-8.6	-8	-1.52	446	435	429	12.12	2.12	135	0.13	0.48	0.32	-0.45	0	-0.52	0.552178	0.497293	0.52	0.327567	0.94921	1.00841	111
B	A057	MBR	1	RE	1	30	33.5231	1	1		1	0.68	-6.75	-5.25	6.46667	0.72	0.38	-0.28	-0.3	59	64.5	61.6	354.75	73.8	5.5	-2	-8.7	-9.8	-9.25	-1.8	418	410	408	16.67	2.42	134	0.11	0.45	-0.26	-0.13	0.13	-0.51	0.290689	0.463249	0.526308	0.544518	0.687968	0.960208	136
B	A057	MBL	2	LE	1	30	33.5888	1	1	10	0.85	0.52	-9	-1.5	5.66667	0.28	0.14	-0.57	-0.38	50.6	52.6	51.6	105.2	59.1	2	-1.1	-7.2	-7.9	-7.55	-1.09	457	445	434	9.59	2.06	128	-0.02	0.47	0.7	-0.45	0.25	-1.53	0.832166	0.470425	1.55029	1.17	1.16825	2.01814	97
B	A070	FBR	1	RE	0	20	40.7199	1	1	10	1.52	0.3	-2.25	-6	5.93333	0.3	0.18	-1.22	-0.12	45.3	48.9	47	176.04	56.9	3.6	-0.58	-6.2	-7.5	-6.85	-0.46	554	533	507	11.89	2.7	101	0.03	0.74	-0.33	-1.27	0.53	-2.47	1.31217	0.740608	2.52622	1.47635	2.04198	3.24871	116
B	A070	FBL	2	LE	0	21	40.7582	1	1	11	1.52	0.24	-1.25	-6	5.93333	0.2	0	-1.32	-0.24	43.8	47.6	45.6	180.88	52.6	3.8	-0.38	-6	-6.9	-6.45	-0.33	554	546	530	7.03	1.76	204	-0.13	0.41	0.68	-1.05	-0.43	-2.77	1.25096	0.430116	2.80318	2.04707	1.66964	3.19412	77
B	A076	MBR	1	RE	1	15	23.2527	0	1	15	1.7	0.5	-19	-6	6.16667	0.9	0.34	-0.8	-0.16	48.4	51.1	49.7	137.97	54.6	2.7	-1.05	-7.4	-8	-7.7	-1.26	474	459	454	9.09	2.19	147	0.19	0.41	-0.06	-0.44	0.13	-0.32	0.444072	0.451885	0.345398	0.224722	0.886002	0.732462	71
B	A076	MBL	2	LE	1	15	23.5943	0	1	12	1.3	0.42	-19.62	-4.62	6.03333	1.02	0.48	-0.28	0.06	47	49	48	98	53.3	2	-0.8	-7.2	-7.4	-7.3	-0.97	493	482	475	7.14	1.9	190	-0.12	0.41	0.44	-0.38	0.69	-0.81	0.581378	0.4272	1.06405	0.497393	0.968349	1.46441	60
B	A079	FBL	2	LE	0	18	29.1584	0	1		2.3	1.3	-3.75	0	5.93333	0.88	0.52	-1.42	-0.78	60.7	61.3	61	36.78	70.7	0.6	-1.99	-8.9	-9.3	-9.1	-1.72	460	402	371	21.88	4.73	52	0.08	0.76	0.51	-0.7	0.06	-0.83	0.866083	0.764199	0.832166	0.468402	1.52201	1.59013	144
B	A079	FBR	1	RE	0	18	29.261	0	1		0.44	0.2	-7.5	-2	6.56667	0.64	0.42	0.2	0.22	50.7	51.4	51.1	35.98	62.3	0.7	-1.12	-7.1	-7.6	-7.35	-0.76	490	457	444	11.63	2.12	118	0.08	0.69	-0.47	-0.67	-0.07	-1.47	0.818413	0.694622	1.47167	0.894427	1.467	2.1652	109
B	A085	FBL	2	LE	0	29	31.8443	0	0	7	1.82	1.02	-13	-0.12	6.03333	1.82	0.28	0	-0.74	49.5	56.5	52.8	395.5	61.1	7	-1.23	-5.9	-7.4	-6.65	-0.25	432	423	355	19.46	6.24	27	-0.26	0.86	0.64	-1.78	0.5	-3.06	1.89156	0.898443	3.10058	1.28763	2.78919	3.99299	137
B	A085	FBR	1	RE	0	29	32.2445	0	0	9	1.82	0.54	-6.25	-11.12	7.06667	1.3	0.32	-0.52	-0.22	42.9	49.8	46.1	343.62	54.2	6.9	-0.64	-5.5	-6.7	-6.1	0.05	452	445	408	12.14	3.29	60	0.15	0.53	-1.14	-1.72	-0.29	-3	2.06349	0.550818	3.01398	1.53652	2.59357	3.55732	95
B	A089	FBR	1	RE	0	19	19.1584	0	0	9	0.7	0.6	-5.87	-7.37	6.63333	0.62	0.4	-0.08	-0.2	46.1	56.8	50.9	607.76	63.7	10.7	-1.12	-7.1	-8.9	-8	-1.25	498	487	474	11.56	2.5	142	0.13	0.24	-0.53	-0.39	0.13	-0.33	0.658027	0.272947	0.354683	0.662722	0.912414	0.57	90
B	A089	FBL	2	LE	0	19	19.7664	0	0	11	0.48	0.4	-4.37	-8.5	6.86667	0.32	0.32	-0.16	-0.08	45.2	53.4	48.9	437.88	58.9	8.2	-0.88	-6.6	-8	-7.3	-0.88	520	518	507	7.47	1.71	215	0.05	0.18	0.73	-0.4	-0.2	-0.73	0.832406	0.186815	0.756902	0.986813	0.893756	0.943716	79
B	A094	FBR	1	RE	0	27	29.8635	1	1		1	0.44	-4.75	-7.75	10.2333	0.18	0.08	-0.82	-0.36	48.5	52.8	50.6	227.04	57.6	4.3	-0.92	-7.1	-8	-7.55	-1.03	454	444	432	9.17	2.23	135	0.03	0.41	-0.63	-0.56	0.28	-0.98	0.842912	0.411096	1.01922	1.00225	1.17324	1.4123	82
B	A094	FBL	2	LE	0	27	30.7911	1	1	10	1.02	0.44	-4	-1.75	5.56667	0.12	0	-0.9	-0.44	46.1	47.5	46.8	66.5	48.5	1.4	-0.49	-6.6	-7	-6.8	-0.57	477	474	461	5.42	1.72	184	0.03	0.16	0.59	-0.92	-0.4	-1.84	1.09293	0.162788	1.88298	1.35148	1.21655	2.0457	34
B	A095	MBR	1	RE	1	13	21.5438	1	0	11	0.22	0.22			11.0333	0.36	0.28	0.14	0.06	46.5	57.5	51.4	632.5	67.2	11	-1.38	-6.9	-9	-7.95	-1.31	511	511	508	9.86	1.82	191	-0.15	0.02	-0.26	-0.26	0	-0.07	0.367696	0.151327	0.07	0.322025	0.300832	0.174929	87
B	A095	MBL	2	LE	1	18	22.5411	1	0	8	0.38	0.28			8.86667	0.54	0.24	0.16	-0.04	45	55.4	49.7	576.16	61.7	10.4	-1.17	-6.7	-8.6	-7.65	-1.19	508	503	497	9.12	1.86	199	-0.11	0.13	0.45	-0.32	0	-0.38	0.552178	0.170294	0.38	0.453982	0.718401	0.521728	85
B	A097	FBL	2	LE	0	26	26.9479	0	0	8	1.7	0.34	-7.75	-4.25	6.63333	1.02	0.2	-0.68	-0.14	46	49.7	47.8	183.89	52	3.7	-0.72	-6.3	-7.3	-6.8	-0.54	472	445	438	5.89	1.49	189	-0.08	0.94	0.6	-0.47	-0.2	-0.67	0.762168	0.943398	0.699214	0.824621	1.56541	1.61447	70
B	A097	FBR	1	RE	0	26	27.4808	0	0	8	1.7	0.56	-14.75	-5.75	7.4	0.9	0.18	-0.8	-0.38	51.7	57.1	54.2	308.34	59.6	5.4	-0.88	-7.4	-9.2	-8.3	-1.01	435	381	375	11.34	3.07	81	0.17	0.88	-0.26	-0.32	0	-0.58	0.412311	0.89627	0.58	0.367696	1.27472	1.46986	78
B	A102	MBR	1	RE	1	28	32.2747	0	1	9	1.4	1.1	-13.87	-0.25	6.5	1.82	1.28	0.42	0.18	43.2	51.9	47.1	451.53	61.1	8.7	-0.63	-5.6	-6.6	-6.1	0.3	508	475	393	22.16	6.38	28	0.36	0.95	-2.16	-1.15	-0.68	-2.64	2.44706	1.01592	2.72617	2.10012	3.2803	3.73761	184
B	A102	MBL	2	LE	1	28	32.5685	0	1	8	1.82	1.82	-13	-0.25	6.46667	2	1.3	0.18	-0.52	47.5	52.8	50	279.84	64.7	5.3	-1.07	-6.1	-7	-6.55	-0.41	507	473	399	21.24	5.86	33	-0.33	0.96	-1.69	-1.56	0.07	-2.5	2.29993	1.01514	2.50098	1.99529	2.86356	3.48304	162
B	A104	FBR	1	RE	0	50	58.5466	0	1	14	1.82	0.62	-4.62	-5.25	6.86667	1.3	0.34	-0.52	-0.28	42.6	52.8	47.2	538.56	53.5	10.2	-0.23	-6.1	-7.5	-6.8	-0.35	498	496	492	2.65	1.11	349	-0.05	0.29	-0.48	-0.18	-0.36	0.06	0.51264	0.294279	0.364966	0.268328	0.637024	0.386005	78
B	A104	FBL	2	LE	0	50	58.6694	0	0	9	1.82	0.4	-4.87	-4.87	7.43333	1.82	0.32	0	-0.08	42.4	52.3	46.8	517.77	53.5	9.9	-0.16	-6.1	-7.6	-6.85	-0.47	503	497	493	3.22	1.19	281	-0.16	0.41	0.58	-0.17	1.73	0.4	0.604401	0.440114	1.77564	1.28351	0.940213	1.89003	79
B	A110	MBL	2	LE	1	15	16.7555	0	1	11	0.88	0.3			6.56667	0.36	0.2	-0.52	-0.1	45.7	55.2	50	518.88	59.7	9.4	-0.95	-6.7	-8.3	-7.5	-1.01	446	443	426	9.27	2.17	157	0.13	0.02	-0.74	-0.68	0.12	0.55	1.00499	0.131529	0.562939	1.50083	1.11665	0.530094	79
B	A110	MBR	1	RE	1	15	16.5356	0	1	10	0.5	0.3			6.5	0.6	0.44	0.1	0.14	46.2	55.6	50.5	522.64	61.5	9.4	-0.95	-6.7	-8.6	-7.65	-0.99	450	453	439	9.69	2.16	167	0.05	-0.11	-0.78	-0.48	-0.06	-0.3	0.91586	0.12083	0.305941	0.742159	0.908735	0.219545	86
B	A112	FBR	1	RE	0	20	24.3306	0	1		1.52	0.32	-8.75	-9.75	6.33333	0.44	0.38	-1.08	0.06	44	49.3	46.5	261.29	55.6	5.3	-0.27	-6.2	-6.9	-6.55	-0.32	504	505	493	2.87	1.63	147	-0.09	0.11	0.54	0.8	-0.07	-4	0.965194	0.142127	4.00061	4.83861	0.934345	4.11005	55
B	A112	FBL	2	LE	0	20	24.5861	0	1	12	1.52	0.58	-8.62	-6.37	5.7	0.62	0.42	-0.9	-0.16	44.4	48.3	46.3	188.37	48.5	3.9	-0.34	-6.4	-7	-6.7	-0.36	520	518	516	1.73	1.04	422	0.15	0.25	0.33	-0.33	0.2	1	0.46669	0.291548	1.0198	1.33634	0.607289	0.751665	31
B	A120	FBR	1	RE	0	16	20.7078	1	1		0.34	0.04	-0.5	-6.37	6.1	0.42	0.12	0.08	0.08	44.4	49.9	47	274.45	54.3	5.5	-0.66	-6.4	-7.6	-7	-0.81	509	512	503	5.14	1.49	245	-0.16	-0.1	-0.76	-0.55	-0.21	0.35	0.938136	0.18868	0.408167	1.05475	0.75	0.452769	51
B	A120	FBL	2	LE	0	16	20.9918	1	1		0.64	0.36			7.4	0.54	0.2	-0.1	-0.16	47.5	57	51.8	535.8	64.9	9.4	-1.23	-7.1	-8.7	-7.9	-1.19	481	477	467	10.85	2.11	185	-0.14	0	0.45	-0.38	0.06	0.19	0.588982	0.14	0.199249	0.690652	0.701783	0.275862	94
B	A128	MBL	2	LE	1	15	16.3635	0	0		2	2			5.76667	0.98	0.58	-1.02	-1.42	60.4	68.3	64.1	532.74	72.3	7.8	-1.69	-9.4	-10.1	-9.75	-1.66	401	371	354	20.04	4.15	55	-0.15	0.52	0.32	-0.58	0.13	0.91	0.66242	0.541202	0.919239	1.50207	1.1962	0.480104	143
B	A128	MBR	1	RE	1	15	16.7379	0	0	12	0.12	0.06	0	-6.12	5.86667	0.02	0.02	-0.1	-0.04	44.1	51	47.3	351.9	57.3	6.9	-0.61	-6.2	-7.6	-6.9	-0.64	460	452	438	7.75	1.9	157	-0.1	0.49	-0.99	-0.33	0.33	-1.78	1.04355	0.5001	1.81033	1.96084	1.21017	2.31037	100
B	A135	MBR	1	RE	1	15	18.0779	0	0	16	0.32	0.1			6.2	0.7	0.14	0.38	0.04	45	56.8	50.3	670.24	71	11.8	-1.17	-6.7	-8.7	-7.7	-1.2	476	472	465	10.64	1.92	155	-0.15	0.39	-0.6	-0.07	0	-0.4	0.60407	0.417852	0.4	0.684763	0.643506	0.804114	97
B	A135	MBL	2	LE	1	15	18.2445	0	0		0.2	0.2	-3.75	-7	8.46667	0.36	0.14	0.16	-0.06	48.7	58.8	53.3	593.88	69.2	10.1	-1.38	-7.2	-9.1	-8.15	-1.39	453	445	442	11.85	2.27	135	0.18	0.51	0.38	0	0	-0.45	0.38	0.540833	0.45	0.588982	0.547814	0.976729	105
B	A136	FBR	1	RE	0	26	36.6667	0	1	14	1.82	0.54	-19	-6	6.16667	1.3	0.4	-0.52	-0.14	45.7	49.1	47.3	166.94	51.4	3.4	-0.92	-6	-6.3	-6.15	-0.18	438	439	418	5.27	2.29	94	0.19	-0.11	1.8	-1.91	0	0.12	2.62452	0.219545	0.12	2.7131	2.41497	0.298329	41
B	A136	FBL	2	LE	0	26	36.9918	0	1	16	1.9	0.2	-19.87	-2.87	6.96667	1.3	0.22	-0.6	0.02	44.9	47.2	46.1	108.56	49	2.3	-0.49	-6.2	-6.4	-6.3	-0.29	455	454	453	1.46	0.79	399	-0.09	0.09	0.17	-0.63	0	0.06	0.652534	0.127279	0.06	0.710634	0.765506	0.0948683	21
B	A142	FBL	2	LE	0	13	35.7379	0	0	11	1.82	0.24	-7.5	-3.75	6.76667	0.64	0.4	-1.18	0.16	44.3	47.9	46	172.44	53	3.6	-0.3	-6	-6.7	-6.35	-0.04	489	476	460	7.22	1.61	161	-0.06	0.58	0.37	-1.18	-0.25	-2.36	1.23665	0.583095	2.3732	1.33297	1.81177	2.94613	75
B	A142	FBR	1	RE	0	13	35.9276	0	1	9	1.3	1	-6.37	-3.12	6.3	1.02	0.64	-0.28	-0.36	45.1	47.7	46.3	124.02	52.1	2.6	-0.36	-6	-6.7	-6.35	-0.06	497	489	479	5.49	1.52	182	0.17	0.54	-0.72	-0.78	0.07	-2.28	1.06151	0.566127	2.28107	1.69532	1.59201	2.82177	57
B	B32	MBR	1	RE	1	14	25.2555	0	1		1.3	0.42			12	1.02	0.54	-0.28	0.12	47.1	59.6	52.6	750.96	66.4	12.6	-1.62	-7.5	-9.2	-8.35	-1.4	450	450	448	11.09	2.24	168	0.06	-0.05	-0.13	-0.26	0.07	1.06	0.290689	0.0781025	1.06231	1.33507	0.283196	1.11005	109
B	B32	MBL	2	LE	1	14	25.3509	0	1	9	0.6	0.4			11	0.58	0.32	-0.02	-0.08	42.7	56	48.4	744.8	61.5	13.3	-1.43	-6.2	-8.5	-7.35	-1.32	472	464	456	8.99	1.81	192	-0.1	0.32	0.72	-0.33	0	-0.07	0.792023	0.335261	0.07	0.765506	1.04637	0.402616	100
B	B33	FBL	2	LE	0	35	36.0137	1	1	12	1.7	0	-2.5	-4.87	6.4	1.3	0	-0.4	0	41.8	46.2	43.9	203.28	48	4.4	-0.22	-5.6	-6.6	-6.1	-0.09	550	545	521	5.56	1.58	188	0.05	0.3	0.52	-1.57	-0.39	-4.39	1.65387	0.304138	4.40729	2.96319	1.92816	4.71059	41
B	B33	FBR	1	RE	0	35	36.0368	1	1	11	1.3	0	-2.75	-5.5	6.13333	1.3	0.04	0	0.04	42	46	43.9	184	47.6	4	-0.2	-5.7	-6.6	-6.15	0.03	544	542	519	7.1	2.12	150	-0.08	0.25	-0.61	-1.95	0.07	-3.77	2.04318	0.262488	3.77065	1.94288	2.26294	4.0228	39
B	B38	MBR	1	RE	1	25	31.8169	1	1		1.3	0.2	0.25	-2.75	7.06667	0.12	0.04	-1.18	-0.16	43.7	45.8	44.7	96.18	49.6	2.1	-0.65	-6.5	-7.1	-6.8	-0.81	479	477	470	6.07	1.81	178	-0.05	-0.1	-0.5	-0.5	0.21	-1.2	0.707107	0.111803	1.21824	0.997046	0.60208	1.13031	60
B	B38	MBL	2	LE	1	25	31.892	1	1	10	0.28	0.24	-1.25	-3.12	6.16667	-0.08	-0.08	-0.36	-0.32	43.9	47.5	45.6	171	50.2	3.6	-0.83	-6.4	-7.5	-6.95	-0.9	484	483	473	6.16	1.86	188	-0.11	-0.02	0.63	-0.49	-0.14	-0.56	0.798123	0.111803	0.577235	0.773175	0.876641	0.540833	51
B	B42	MBR	1	RE	1	15	28.7418	0	1	7	1.6	0.38	-9.5	-6.12	6.23333	0.98	0.42	-0.62	0.04	51.9	55.4	53.6	193.9	59.5	3.5	-1.22	-7.5	-8.3	-7.9	-1.1	355	351	344	11.47	2.63	99	0.04	0.22	-0.61	-0.2	0.07	-0.34	0.64195	0.223607	0.347131	0.694262	0.773886	0.560803	89
B	B42	MBL	2	LE	1	15	28.7977	0	1	5	1.6	0.28	-10.37	-7.87	11.5333	0.7	0.66	-0.9	0.38	54.4	59	56.6	271.4	63.7	4.6	-1.24	-8.1	-9.1	-8.6	-1.2	328	325	322	12.56	3.09	82	-0.01	0.22	0.33	-0.13	-0.07	0.6	0.354683	0.220227	0.60407	0.832406	0.487955	0.384708	73
B	C05	MBL	2	LE	1	15	34.8838	0	0	6	0.7	0.2	-5.5	-0.5	6.93333	0.5	0.2	-0.2	0	47.6	53.5	50.4	315.65	60.2	5.9	-1.18	-7.4	-8.4	-7.9	-0.98	507	502	491	9.68	2.33	163	-0.06	0.13	-0.26	-0.64	0.19	-0.38	0.690797	0.143178	0.424853	0.519711	0.79555	0.567979	97
B	C05	MBR	1	RE	1	15	34.6189	0	0		0.3	0.2	-5.5	-6	5.43333	0.16	0.16	-0.14	-0.04	47.8	49.5	48.7	84.15	58.9	1.7	-0.76	-7.4	-7.7	-7.55	-0.84	524	511	500	9.98	2.34	148	0.12	0.33	0.25	-0.57	-0.13	-1.01	0.622415	0.351141	1.01833	0.581378	0.90934	1.36312	89
B	C19	MBR	1	RE	1	18	21.0751	1	1		1.02	0.7	-6.5	-3	6.16667	0.9	0.4	-0.12	-0.3	57.7	68.7	62.7	755.7	76.9	11	-1.74	-9.3	-10.5	-9.9	-1.54	442	407	400	21.13	3.95	71	0.26	0.52	-0.12	-0.29	0.06	-0.94	0.313847	0.581378	0.941913	0.674463	0.894707	1.47363	159
B	C19	MBL	2	LE	1	18	21.3032	1	1		0.44	0.32	0.37	-10.25	6.26667	0.62	0.32	0.18	0	52.5	59.8	55.9	436.54	70.9	7.3	-1.58	-8.1	-9	-8.55	-1.22	479	455	447	14.77	2.72	109	-0.39	0.28	0.31	-0.31	0.12	-0.68	0.438406	0.480104	0.690507	0.415933	0.915478	1.08706	132
B	C21	MBL	2	LE	1	25	36.2473	0	0	10	0.42	0.3			6.73333	0.38	0.16	-0.04	-0.14	45	53.1	48.7	430.11	61	8.1	-1.21	-6.5	-8.3	-7.4	-1.48	445	443	438	9.22	1.91	154	-0.17	-0.28	0.59	-0.26	0.07	0.33	0.644748	0.327567	0.337343	0.786448	0.760263	0.655515	75
B	C21	MBR	1	RE	1	25	36.8838	0	0	10	1.3	0.98			6.16667	0.88	0.62	-0.42	-0.36	54.5	66.1	59.8	760.15	79.6	11.5	-2.04	-8.6	-9.9	-9.25	-2.25	425	399	396	18.07	3.06	87	0.89	-0.26	-0.13	-0.39	-0.26	0.52	0.411096	0.9272	0.581378	0.919239	1.02825	1.38957	181
B	C26	FBR	1	RE	0	13	35.8361	1	1		1.3	1	-10.87	-10.37	6.93333	1.3	0.64	0	-0.36	51.5	61.2	55.9	593.64	72.1	9.7	-1.94	-7.9	-9.8	-8.85	-1.8	405	393	390	16.69	3.23	80	0.19	0.31	-0.26	-0.2	0	0.07	0.328024	0.363593	0.07	0.374833	0.680147	0.306105	119
B	C26	FBL	2	LE	0	13	35.1886	1	1	5	0.6	0.44	-3.75	-1.62	6.16667	0.4	0.22	-0.2	-0.22	44.9	49.6	47.1	233.12	57.8	4.7	-0.9	-6.5	-7.6	-7.05	-1.02	460	447	442	8.5	1.92	137	0.07	0.54	0.53	-0.33	-0.27	-1.06	0.62434	0.544518	1.09385	1.08301	0.984124	1.63573	93
B	C28	MBL	2	LE	1	12	18.7977	0	0		1.02	0.88	-6.25	-6.62	7.16667	0.58	0.4	-0.44	-0.48	48.2	61.3	54	803.03	71.4	13.1	-1.44	-7.2	-9.3	-8.25	-1.23	513	501	485	13.04	2.39	156	-0.17	0.19	0.55	-0.49	0	-0.3	0.736614	0.254951	0.3	0.581893	0.990353	0.518652	119
B	C28	MBR	1	RE	1	12	19.142	0	0		1.3	0.88			6	0.8	0.5	-0.5	-0.38	58	70.2	63.6	856.44	80.2	12.2	-2.03	-9.3	-11.3	-10.3	-1.84	466	449	436	19.88	3.7	94	0.41	0.04	-0.31	-0.5	-0.37	0.87	0.588303	0.411947	0.94541	1.37131	0.9	1.13899	153
B	C29	MBL	2	LE	1	13	17.4249	1	1	9	1.82	1			8.06667	1	0.56	-0.82	-0.44	57.4	65.5	61.2	530.55	77.1	8.1	-2.45	-8.9	-10.5	-9.7	-2.22	423	397	388	21	3.93	77	-0.04	0.52	0.38	-0.25	0.06	0.19	0.454863	0.521536	0.199249	0.544059	0.877097	0.344819	162
B	C29	MBR	1	RE	1	13	17.4808	1	1	10	0.7	0.1	-6	-7.87	7.4	0.22	0.12	-0.48	0.02	45.8	51.9	48.6	316.59	60.6	6.1	-1.4	-7	-8.5	-7.75	-1.67	455	452	444	11.15	2.46	137	-0.04	0.24	-0.57	-0.06	-0.06	-0.45	0.573149	0.243311	0.453982	0.642028	0.609016	0.69029	102
B	C30	FBR	1	RE	0	13	16.0806	1	1		2	0.82	-8.12	-5.12	6.23333	1.3	0.58	-0.7	-0.24	52.4	65.6	58.2	865.92	72.5	13.2	-2.04	-8.2	-10.4	-9.3	-1.68	452	432	428	17.88	3.17	105	0.12	0.53	-0.19	-0.25	-0.06	0.31	0.314006	0.543415	0.315753	0.574891	0.839345	0.284253	154
B	C30	FBL	2	LE	0	13	16.1749	1	1		2	1.02	-11.12	-4.37	6.03333	0.98	0.58	-1.02	-0.44	56.3	65.6	60.6	610.08	73.4	9.3	-2.23	-9	-10.6	-9.8	-1.82	437	411	407	18.98	3.59	83	-0.02	0.59	0.12	-0.31	0.06	0.5	0.332415	0.590339	0.503587	0.812219	0.910824	0.120416	150
B	C38	MBR	1	RE	1	16	23.5203	0	0		0.42	0.24	-12	-10	5.03333	0.62	0.12	0.2	-0.12	47.3	59.6	52.7	739.04	63.3	12.4	-1.38	-7	-9	-8	-1.25	461	450	441	11.74	2.18	159	0.29	0.17	-0.59	-0.2	0.07	-0.26	0.622977	0.336155	0.269258	0.662722	0.95462	0.483011	111
B	C38	MBL	2	LE	1	16	23.2336	0	0	14	0.44	0.44	-3.5	-9.87	6.4	0.52	0.18	0.08	-0.26	45.9	54.4	49.8	462.4	57.9	8.5	-1.17	-6.9	-8.2	-7.55	-1.12	467	462	458	7.98	1.77	231	-0.09	0.3	0.34	-0.2	-0.27	-0.47	0.394462	0.313209	0.542033	0.667083	0.659469	0.790759	77
B	D14	FBR	1	RE	0	8	13.6995	1	1		0.56	0.54	-9.25	-8.87	9.2	1.28	0.64	0.72	0.1	52.5	59.2	55.6	396.64	68.1	6.7	-1.62	-8.1	-9.4	-8.75	-1.66	479	441	436	15.77	2.88	114	0.27	0.85	-0.25	-0.25	-0.12	-1.05	0.353553	0.891852	1.05683	0.810494	1.21672	1.93961	173
B	D14	FBL	2	LE	0	8	13.7187	1	1	8	0.46	0.38	-1.25	-8.62	8.96667	0.44	0.14	-0.02	-0.24	43.5	50.3	46.6	342.04	57.9	6.8	-0.75	-6.5	-7.8	-7.15	-0.81	512	505	501	6.24	1.75	202	0.02	0.35	0.53	-0.2	-0.47	-1.53	0.56648	0.350571	1.60056	1.664	0.750067	1.94281	100
B	D19	MBL	2	LE	1	23	27.1749	1	1	10	0.4	0.24	2.37	-10.12	6.6	0.88	0.5	0.48	0.26	42.4	51.5	46.5	468.65	58	9.1	-0.8	-6.1	-7.8	-6.95	-0.77	497	495	489	6.73	1.61	214	0.13	0.15	0.62	-0.41	-0.14	-0.55	0.743303	0.198494	0.567539	0.772787	0.74411	0.750267	76
B	D19	MBR	1	RE	1	23	26.403	1	1		1.82	1.82			5.7	0.68	0.34	-1.14	-1.48	57.7	68.1	62.5	708.24	77.8	10.4	-2.18	-9.4	-11.1	-10.25	-2.2	399	385	378	20.38	4.19	71	0.52	0.01	-0.14	-0.42	-0.28	0.84	0.442719	0.520096	0.885438	1.26775	0.787718	1.15278	156
B	E03	MBR	2	RE	1	25	28.153	1	1	8	1.52	0.34	-6.5	-6	6.63333	0.6	0.3	-0.92	-0.04	48.2	53.7	50.8	295.35	57.7	5.5	-1.24	-7.1	-8.1	-7.6	-1.11	456	456	447	8.56	1.91	188	0.03	-0.09	-0.6	-0.27	0	0.33	0.657951	0.0948683	0.33	0.848528	0.65521	0.42107	76
B	E03	MBL	2	LE	1	25	28.1721	1	1	10	0.2	0	-1	-5.5	6.4	0.5	0.2	0.3	0.2	44.2	48.8	46.4	224.48	51.6	4.6	-0.65	-6.3	-7.2	-6.75	-0.57	481	482	477	3.9	1.26	318	0.09	-0.04	0.61	-0.34	0	-0.07	0.698355	0.0984886	0.07	0.667083	0.600333	0.0948683	41
B	E07	MBL	2	LE	1	20	25.5806	1	0	8	0.7	0.54	-21.5	-2	7.36667	1.02	0.68	0.32	0.14	54.4	56.1	55.3	95.37	63.5	1.7	-1.83	-8.4	-8.9	-8.65	-1.67	419	419	411	16.78	3.71	78	0.03	0.02	0.36	-0.24	0.18	-0.48	0.432666	0.0360555	0.51264	0.3	0.420119	0.522015	125
B	E07	MBR	2	RE	1	20	25.5806	1	0	7	0.7	0.38	-17.5	-5.75	7.36667	1.02	0.66	0.32	0.28	52	54.1	53	113.61	61.1	2.1	-1.64	-7.9	-8.4	-8.15	-1.53	439	422	419	12.95	2.72	120	0.25	0.46	-0.32	-0.19	0.06	-0.25	0.372156	0.523546	0.257099	0.384708	0.864523	0.734983	116
B	E12	MBL	2	LE	1	8	17.955	0	0	13	-0.04	-0.04	0.5	-9.62	6.13333	0	0	0.04	0.04	41.7	48.7	44.9	340.9	50.3	7	-0.55	-5.9	-7	-6.45	-0.44	594	596	588	2.69	0.99	443	0.39	0.15	0.84	-0.49	0	0.28	0.972471	0.417852	0.28	1.13952	0.782368	0.411096	55
B	E12	MBR	1	RE	1	8	18.108	0	0	17	0.26	0.18	0	-9.87	10	0	0	-0.26	-0.18	41.2	48.3	44.5	342.93	49.6	7.1	-0.53	-6	-6.9	-6.45	-0.42	595	594	584	2.05	0.95	465	-0.29	0.05	-0.35	-0.91	-0.14	0.91	0.974987	0.294279	0.920706	1.83208	0.961873	0.872983	56
B	E21	MBR	1	RE	1	15	36.2895	0	0	10	2	1.02			10.1333	0.66	0.1	-1.34	-0.92	59.4	63.5	61.4	260.35	82.3	4.1	-1.78	-8	-8.1	-8.05	-1.05	498	428	376	20.91	4.93	33	0.19	1.24	-1.19	-0.53	-0.13	-1.45	1.30269	1.25447	1.45582	1.40357	2.24439	2.70897	227
B	E21	MBL	2	LE	1	15	36.5559	0	0	9	0.98	0.56	-9.75	-5	6.93333	0.6	0.44	-0.38	-0.12	46.8	49.6	48.2	138.88	66.1	2.8	-0.52	-5.8	-6.8	-6.3	0.04	527	479	440	15.65	3.01	63	-0.27	1.11	0.42	-0.97	0.07	-2.43	1.05702	1.14237	2.43101	1.50137	2.19146	3.55629	181
B	E24	FBL	2	LE	0	29	36.7692	1	1	12	1.82	1.3	-11.75	-7.07	6.2	0.7	0.3	-1.12	-1	48.1	53.9	50.8	312.62	59.6	5.8	-1.18	-7.4	-8.6	-8	-1.45	484	476	474	9.09	2.06	173	-0.18	0.32	0.33	-0.13	-0.2	-0.53	0.354683	0.367151	0.56648	0.664003	0.680147	0.850235	82
B	E24	FBR	1	RE	0	29	36.847	1	1	14	0.42	0.32	-4.62	-1	8.06667	0.12	0.12	-0.3	-0.2	46.6	47.2	46.9	28.32	50.8	0.6	-0.74	-7.1	-7.3	-7.2	-1.04	485	481	474	7.73	1.9	195	0.11	0.17	-0.47	-0.34	-0.54	-0.81	0.580086	0.202485	0.973499	0.475184	0.772334	1.17597	64
B	E27	MBR	1	RE	1	14	15.8838	1	1	8	1.82	0.7	-5.5	-9.12	6	0.7	0.34	-1.12	-0.36	52.7	55.9	54.2	178.88	70.8	3.2	-1.08	-7.8	-8.5	-8.15	-1.36	506	502	472	13.1	5.11	41	0.16	0.73	-2.74	1.06	0	-1.18	2.93789	0.747329	1.18	3.5391	2.91872	1.91669	142
B	E27	MBL	2	LE	1	14	16.2895	1	1	9	0.7	0.36	-7.75	-9	8	0.7	0.22	0	-0.14	48.9	55.7	52.1	378.76	60.3	6.8	-1.07	-7.2	-8.3	-7.75	-1.04	494	478	465	10.36	2.57	102	-0.22	0.33	1.11	-0.31	-0.19	-1.73	1.15248	0.396611	1.7404	1.9252	1.47597	2.06022	102
B	E32	MBL	2	LE	1	14	19.0888	1	0	8	0.7	0.64			6.9	0.4	0.3	-0.3	-0.34	46.1	55.7	50.4	540.29	64.7	9.7	-1.71	-7.1	-8.7	-7.9	-1.71	432	429	425	11.56	2.38	137	0.03	0.29	0.45	-0.06	-0.06	0.32	0.453982	0.291548	0.325576	0.636003	0.546717	0.0948683	110
B	E32	MBR	1	RE	1	14	19.6612	1	0	13	0.82	0.4	-0.12	-9.62	8.06667	0.36	0.14	-0.46	-0.26	44.3	55.7	49.3	634.98	62.4	11.4	-1.58	-6.7	-8.6	-7.65	-1.39	439	437	435	10.28	2.33	133	0.14	-0.06	-0.4	-0.07	0	0.13	0.406079	0.152315	0.13	0.447214	0.540093	0.236008	97
B	E33	MBR	1	RE	1	17	23.4836	1	0	10	0.7	0.22	-3	-5.25	6.03333	0.28	0.04	-0.42	-0.18	43.1	49.5	46.1	316.8	54.8	6.4	-6.3	-7.5	-6.8	-7.15	-0.93	550	543	537	5.46	1.42	238	0.1	0.28	-0.54	-0.54	0.2	-0.68	0.763675	0.297321	0.708802	0.753127	1.04019	0.965194	59
B	E33	MBL	2	LE	1	17	23.7023	1	0	11	0.72	0.22	-2.5	-5.12	5.46667	0.2	0.12	-0.52	-0.1	43.4	48.4	45.7	242	53.5	5	-0.62	-6.2	-7.3	-6.75	-0.76	555	550	545	4.92	1.31	281	-0.13	0.28	0.59	-0.46	-0.26	-0.59	0.748131	0.308707	0.644748	0.859884	1.03247	0.879659	55
B	E39	MBL	2	LE	1	15	34.2253	0	0	11	1.52	0.54	-10	-6	8	1.02	0.42	-0.5	-0.12	42.4	46.8	44.5	205.92	52.5	4.4	-0.6	-5.3	-6.4	-5.85	-0.01	482	472	435	12	3.37	55	-0.13	0.69	-1.03	-2.14	0.21	-2.62	2.37497	0.70214	2.6284	1.32966	2.96966	3.32742	103
B	E39	MBR	1	RE	1	15	34.3975	0	0	13	0.8	0.1	-6.62	-6.12	5.93333	0.9	0.3	0.1	0.2	38.4	41.9	40.1	146.65	48	3.5	-0.19	-5.1	-5.6	-5.35	0.25	482	479	476	1.97	0.62	517	0.2	0.56	-1.3	-0.62	0.07	-3.35	1.44028	0.594643	3.35073	3.05447	1.90851	3.91216	82
B	E44	MBL	2	LE	1	14	15.511	1	1	10	1.3	0.72			6.26667	0.82	0.46	-0.48	-0.26	48.6	58.8	53.2	599.76	65.7	10.2	-1.32	-6.9	-8.8	-7.85	-1.07	439	432	423	11.12	2.15	155	-0.09	0.42	0.81	-0.07	0.07	0.27	0.813019	0.429535	0.278927	0.814371	1.02474	0.219317	107
B	E44	MBR	1	RE	1	14	15.7582	1	1		0.7	0.38	-5.25	-7.25	5.16667	0.64	0.18	-0.06	-0.2	48.9	55.7	52.1	378.76	61.8	6.8	-1.2	-7	-8.7	-7.85	-1.09	449	439	428	10.72	2.41	133	0.19	0.36	-0.81	-0.2	0	-0.27	0.834326	0.407063	0.27	0.813019	1.14612	0.658027	97
B	E49	MBR	1	RE	1	17	27.8059	0	0	14	1	0.34	0	-4	6.23333	0.98	0.5	-0.02	0.16	48.8	59.9	53.8	664.89	69.8	11.1	-1.35	-7.3	-9.1	-8.2	-1.22	481	476	468	11.12	2	185	0.26	-0.12	-0.46	-0.33	-0.13	0.66	0.566127	0.286356	0.672681	1.04355	0.75	0.872067	100
B	E49	MBL	2	LE	1	17	28.034	0	0	16	0.56	0.16	0	-5	6.93333	0.34	0.14	-0.22	-0.02	47.4	56.2	51.5	494.56	62	8.8	-1.2	-7.1	-8.7	-7.9	-1.12	494	493	485	9.01	1.9	203	-0.09	-0.03	0.53	-0.4	0.2	0.6	0.664003	0.0948683	0.632456	1.05304	0.722011	0.693542	78
B	F01	MBR	1	RE	1	33	36.358	1	1	12	1.3	0.44			5.9	1.3	0.28	0	-0.16	44.4	53.7	48.6	499.41	57.8	9.3	-1.34	-6.6	-8	-7.3	-1.12	462	453	449	8.16	1.79	201	0.52	0.06	-0.21	-0.49	0.14	-0.21	0.533104	0.52345	0.252389	0.448219	0.914002	0.466154	81
B	F01	MBL	2	LE	1	33	36.4523	1	1	11	1.3	0.34	-7	-8	6.83333	1.3	0.28	0	-0.06	42	47.7	44.7	271.89	51	5.7	-0.84	-6	-7.1	-6.55	-0.66	482	480	476	4.65	1.44	265	-0.02	0.14	0.56	-0.35	0.07	0.14	0.660379	0.141421	0.156525	0.692965	0.759276	0.09	46
B	F09	MBL	2	LE	1	8	13.9578	1	1	11	0.5	0.4	-3.5	-10.25	10.0667	0.88	0.32	0.38	-0.08	42.9	51.7	46.9	454.96	58.2	8.8	-0.75	-6.1	-7.6	-6.85	-0.63	467	460	449	7.88	1.92	139	0.06	0.34	0.86	-0.66	-0.26	-1.39	1.08407	0.345254	1.41411	1.3369	1.28062	1.75935	83
B	F09	MBR	1	RE	1	8	13.7856	1	1	15	0.98	0.26	-5.75	-8.5	5	0.42	0.26	-0.56	0	43.8	49.8	46.8	298.8	52.7	6	-0.67	-6.2	-7.2	-6.7	-0.49	465	462	458	4.44	1.41	194	0	0.2	-0.55	-0.55	0.21	-1.31	0.777817	0.2	1.32673	1.0748	0.930054	1.52453	53
B	F16	FBL	2	LE	0	33	37.5137	0	1	12	1.82	0.34	-20.5	-1.75	5.03333	1.82	0.4	0	0.06	50.1	52.9	51.5	148.12	60.9	2.8	-0.85	-7	-7.5	-7.25	-0.48	467	454	450	10.33	1.82	99	-0.03	0.81	-0.73	-1.06	-0.33	-2.77	1.28705	0.810555	2.78959	1.75616	1.99672	3.59255	112
B	F16	FBR	1	RE	0	33	37.3333	0	1	11	1.9	0.28	-11.62	-2.75	7.2	1.7	0.18	-0.2	-0.1	46.2	46.4	46.3	9.28	54.8	0.2	-0.41	-6.4	-6.5	-6.45	-0.13	483	478	473	6.63	1.26	218	0.21	0.48	0	-1.08	-0.27	-3.04	1.08	0.523927	3.05197	1.97851	1.57407	3.55258	78
B	F18	FBL	2	LE	0	15	25.0192	0	1		1.82	0.4	-13.25	-6	6.46667	1	0.3	-0.82	-0.1	54.7	56.8	55.75	119.28	62.6	2.1	-1.36	-8.4	-8.7	-8.55	-1.25	446	431	416	13.38	3.46	90	0.07	0.36	0.53	-0.33	0	-0.07	0.62434	0.366742	0.07	0.590339	0.829277	0.43566	107
B	F18	FBR	1	RE	0	15	25.3498	0	1	10	1.3	1.3	-9.5	-5	6.16667	0.4	0.26	-0.9	-1.04	52.4	55.2	53.8	154.56	61.2	2.8	-1.49	-8.2	-8.6	-8.4	-1.49	447	433	428	13.2	2.77	112	0.09	0.43	-0.25	-0.25	-0.51	-0.32	0.353553	0.439318	0.60208	0.269258	0.760263	0.960469	101
B	F20	FBL	2	LE	0	12	15.6639	1	1	10	1.02	0.52	-6.75	-6.75	8.16667	0.58	0.5	-0.44	-0.02	50	54.3	52.15	233.49	64.3	4.3	-1.44	-7.8	-8.2	-8	-1.54	517	503	495	13.32	2.48	134	-0.12	0.34	0.49	-0.37	-0.18	-0.67	0.614003	0.360555	0.693758	0.734098	0.936056	1.01178	130
B	F20	FBR	1	RE	0	12	15.3591	1	1	11	1	0.54	-0.25	-10	11.9667	0.88	0.52	-0.12	-0.02	45.7	51.3	48.5	287.28	57	5.6	-1.26	-6.8	-7.7	-7.25	-1.16	527	518	507	9.51	1.9	191	0.36	0.03	-0.58	-0.39	0.19	-0.58	0.698928	0.361248	0.610328	0.793095	1.02956	0.633246	101
B	F29	MBL	2	LE	1	27	30.0833	1	1	9	0.7	0.28	-0.5	-4.75	5.56667	0	0	-0.7	-0.28	42.2	47.3	44.75	241.23	51.2	5.1	-0.95	-6	-7.1	-6.55	-0.91	464	465	456	5.3	1.65	188	0.12	0.16	0.9	-0.14	-0.07	-0.34	0.910824	0.2	0.347131	0.990404	0.835703	0.534883	58
B	F29	MBR	1	RE	1	27	30.063	1	1	12	0.66	0.44	-1	-6.5	5.8	0.1	0	-0.56	-0.44	42.6	48.7	45.65	297.07	51.7	6.1	-1.1	-6	-7.5	-6.75	-1.1	461	460	453	6.38	1.73	171	-0.22	0.25	-0.9	-0.28	0.07	-0.35	0.94255	0.333017	0.356931	0.972522	0.862148	0.666408	60
[truncated: 10 more columns]

## Sheet: Validation grp
Group	Group code	Pool	PID	Code for counting	eye	Eye_label	Sex	Age_onset	Age_OR	Atopy	Eye_rubbing	IOP	UDVAp	CDVAp	SPH	CYL	Post-op duration (months)	UDVA post logMAR	CDVA post logMAR	UDVA change	CDVA change	K1 front	K2 front	Km-front	KF	Kmax	CA	Q-front	K1 back	K2 back	Km-back	Q-back	CPT	CAT	CTT	BAD-D	PIavg	ARTmax	X pupil center	Y pupil center	X thinnest point	Y thinnest point	X Kmax	Y Kmax	DAT	DAP	DAK	DTK	DTP
Validation	2	U	A007	MR	1	RE	1	29	34.2418	0	0	7	2.12	1.3	-11.5	-0.75	6.5	1.3	0.6	-0.82	-0.7	39.8	58	47.2	1055.6	84.5	18.2	-1.3	-5.4	-5.4	-5.4	-0.14	588	564	493	20.98	4.41	55	0.01	1.35	-0.25	-1.3	0.19	-1.8	1.32382	1.35004	1.81	0.666033	2.66272
Validation	2	U	A009	ML	2	LE	1	38	40.3306	0	0	10	0.5	0.3	-0.75	-2.37	7.93333	0.3	0.04	-0.2	-0.26	47.3	48.6	47.9	63.18	53.6	1.3	-0.71	-7	-7.1	-7.05	-0.82	525	523	517	5.28	1.3	349	0.04	0.18	0.47	-0.54	0.81	0.07	0.715891	0.184391	0.813019	0.698355	0.83863
Validation	2	U	A014	ML	2	LE	1	11	17.9221	1	1	16	0.54	0.24	-9.5	-5	6.5	1.52	0.34	0.98	0.1	51.3	61.8	56.1	648.9	67.9	10.5	-1.65	-7.9	-9.6	-8.75	-1.59	466	462	459	12.08	2.46	140	0.21	0.13	0.13	-0.34	-0.07	-0.27	0.364005	0.246982	0.278927	0.211896	0.47676
Validation	2	B'	A019	MBL	2	LE	1	14	15.7116	1	1	12	2.3	2.3	-1.25	0	6.5	0.4	0.4	-1.9	-1.9	59.6	70.8	64.7	792.96	82.4	11.2	-2.12	-8.8	-10.6	-9.7	-1.71	438	420	400	21.21	3.86	74	-0.19	0.22	0.63	-0.32	0.06	0.51	0.71	0.29	0.51	1.01	0.98
Validation	2	U	A027	ML	2	LE	1	28	41.9221	1	1	14	1.3	0.4	-0.12	-5	6	0.82	0.3	-0.48	-0.1	48.1	51.3	49.7	164.16	55.5	3.2	-0.71	-7.3	-7.6	-7.45	-0.83	508	495	486	8.28	1.72	188	-0.28	0.38	0.73	-0.4	-0.2	-0.2	0.832406	0.472017	0.282843	0.951262	1.27613
Validation	2	U	A045	FR	1	RE	0	16	51.1639	1	0	11	1.82	0.42	-5.75	-8.75	7.73333	0.92	0.44	-0.9	0.02	46.3	48.2	47.2	91.58	56.8	1.9	-0.93	-7.1	-7.4	-7.25	-1.57	437	399	384	14.33	2.89	100	-0.13	0.8	-0.46	-0.66	0.2	-2.49	0.804487	0.810494	2.49802	1.94538	1.49683
Validation	2	U	A047	ML	2	LE	1	16	26.4534	0	1	8	1.82	0.4	-7.25	-3.5	11.9667	1	0.06	-0.82	-0.34	47.2	50.4	48.7	161.28	55.4	3.2	-0.9	-6.9	-7.8	-7.35	-1.18	478	457	451	8.67	1.97	140	-0.27	0.59	0.35	-0.48	-0.21	-1.31	0.594054	0.648845	1.32673	1.00125	1.23665
Validation	2	U	A052	FR	1	RE	0	10	20.187	1	1	13	1.3	0.38	-12.87	-9.12	6.46667	0.68	0.36	-0.62	-0.02	55.8	57.6	56.7	103.68	71.3	1.8	-1.8	-8.5	-9.2	-8.85	-1.93	500	446	437	18.27	3.03	92	0.14	0.82	-0.19	-0.44	0.13	-0.57	0.47927	0.831865	0.584637	0.345398	1.3025
Validation	2	U	A065	ML	2	LE	1	36	38.8893	1	1	10	0.52	0.3	-4	-7.87	8.53333	0.7	0.38	0.18	0.08	46.1	52.6	49.1	341.9	58.1	6.5	-1.08	-6.8	-8.1	-7.45	-1.23	513	495	485	9.35	1.94	166	0.08	0.5	0.47	-0.53	-0.47	-0.8	0.708378	0.50636	0.927847	0.978008	1.10136
Validation	2	U	A074	FR	1	RE	0	15	27.7856	0	1	8	1.7	0.34	1.25	-8.25	6.73333	0.32	0.14	-1.38	-0.2	46.8	54.8	50.5	438.4	58.8	8	-1.02	-6.7	-7.9	-7.3	-0.06	443	431	422	9.1	1.92	144	0.22	0.46	-0.67	-0.47	0.13	-0.13	0.818413	0.509902	0.183848	0.869253	1.28725
Validation	2	U	A077	FR	1	RE	0	18	18.9002	1	1		2	1.3			10.5667	1.3	0.7	-0.7	-0.6	55.9	57.4	56.6	86.1	74.7	1.5	-1.72	-8.3	-9	-8.65	-1.51	437	420	413	18.58	2.99	102	0.17	0.41	-0.31	-0.37	-0.06	-0.68	0.482701	0.443847	0.682642	0.398246	0.91586
Validation	2	U	A087	MR	1	RE	1	14	18.4863	1	0	7	0.7	0.4	-10	-10.37	11.0333	0.6	0.4	-0.1	0	48.7	56.4	52.3	434.28	62.5	7.7	-2.02	-7.1	-8.4	-7.75	-1.78	401	392	388	11.45	2.06	129	-0.13	0.45	-0.35	-0.35	0.07	-0.42	0.494975	0.468402	0.425793	0.425793	0.829699
Validation	2	U	A092	MR	1	RE	1	19	19.9002	1	1	8	0.2	0.2	-1.12	-3	6	0.44	0.16	0.24	-0.04	46.5	50.7	48.5	212.94	62.6	4.2	-0.91	-7	-7.9	-7.45	-1.34	480	464	459	10.27	2.07	153	-0.09	0.62	-0.41	-0.27	-0.34	-1.09	0.490918	0.626498	1.1418	0.822982	0.94578
Validation	2	U	A093	MR	1	RE	1	16	17.3142	1	1	12	0.6	0.3	-3	-4	6.23333	0.4	0.4	-0.2	0.1	49.9	59.2	54.1	550.56	66.1	9.3	-1.37	-7.5	-9	-8.25	-1.39	463	447	436	12.35	2.3	145	0.2	0.31	-0.32	-0.51	0	-0.45	0.60208	0.368917	0.45	0.325576	0.970979
Validation	2	B'	A110	MBR	1	RE	1	15	16.5356	0	1	10	0.5	0.3			6.5	0.6	0.44	0.1	0.14	46.2	55.6	50.5	522.64	61.5	9.4	-0.95	-6.7	-8.6	-7.65	-0.99	450	453	439	9.69	2.16	167	0.05	-0.11	-0.78	-0.48	-0.06	-0.3	0.92	0.12	0.31	0.74	0.91
Validation	2	B'	A112	FBR	1	RE	0	20	24.3306	0	1		1.52	0.32	-8.75	-9.75	6.33333	0.44	0.38	-1.08	0.06	44	49.3	46.5	261.29	55.6	5.3	-0.27	-6.2	-6.9	-6.55	-0.32	504	505	493	2.87	1.63	147	-0.09	0.11	0.54	0.8	-0.07	-4	0.97	0.14	4	4.84	0.93
Validation	2	U	A114	ML	2	LE	1	10	19.9495	1	1		0.92	0.62	-7.75	-10.37	6.93333	0.48	0.2	-0.44	-0.42	50.2	58.3	54	472.23	63.1	8.1	-1.46	-7.6	-8.8	-8.2	-1.57	426	415	409	12.07	2.32	127	0.02	0.42	0.32	-0.39	0	-0.32	0.50448	0.420476	0.32	0.327567	0.863771
Validation	2	U	A118	FL	2	LE	0	25	26.2966	0	1	11	0.56	0.1	-2.5	-3.87	7.26667	0.4	0.3	-0.16	0.2	44.4	49	46.6	225.4	53.6	4.6	-0.37	-6.2	-7	-6.6	-0.28	506	504	487	5.41	1.6	185	0.15	0.12	0.61	-0.94	-0.34	-2.02	1.12058	0.192094	2.04841	1.43837	1.15551
Validation	2	B'	A128	MBR	1	RE	1	15	16.7379	0	0	12	0.12	0.06	0	-6.12	5.86667	0.02	0.02	-0.1	-0.04	44.1	51	47.3	351.9	57.3	6.9	-0.61	-6.2	-7.6	-6.9	-0.64	460	452	438	7.75	1.9	157	-0.1	0.49	-0.99	-0.33	0.33	-1.78	1.04	0.5	1.81	1.96	1.21
Validation	2	U	A138	FL	2	LE	0	22	26.0696	1	1	10	1.7	0.16	-9.62	-2.62	5.96667	1.7	0.04	0	-0.12	45.1	46.5	45.8	65.1	51.4	1.4	-0.29	-5.9	-6.5	-6.2	0.02	499	498	462	6.49	1.95	143	-0.01	0.03	0.87	-1.34	0.47	-2.49	1.59765	0.0316228	2.53397	1.21758	1.62828
Validation	2	U	A144	MR	1	RE	1	12	19.3443	1	1	5	1.3	0.62	-9.12	-4.37	8	0.82	0.42	-0.48	-0.2	60.4	63.4	61.8	190.2	75.8	3	-2.43	-10.1	-11.1	-10.6	-2.45	467	442	441	22.1	4.34	71	-0.91	-0.05	-0.14	-0.07	0.07	-0.21	0.156525	0.911373	0.221359	0.252389	0.77026
Validation	2	U	A147	FL	2	LE	0	26	27.7719	1	1	10	1	0.2	-2	-3.75	7.7	0.4	0.04	-0.6	-0.16	40.7	43	41.8	98.9	52.2	2.3	-0.3	-5.5	-6.1	-5.8	0.02	520	506	488	6.58	1.58	167	0.06	0.52	0.48	-0.97	-0.55	-2.69	1.08227	0.52345	2.74565	2.00482	1.54806
Validation	2	U	A155	MR	1	RE	1	14	15.7692	0	1		1.82	1.82			8.96667	0.8	0.6	-1.02	-1.22	58	70.7	63.7	897.89	81.5	12.7	-2.33	-9.6	-11.2	-10.4	-2.32	420	394	390	23.76	4.24	70	0.59	0.1	-0.13	-0.27	-0.2	0.67	0.299666	0.598415	0.699214	0.942603	0.809506
Validation	2	U	A156	MR	1	RE	1	29	30.1502	1	1	13	0.72	0.5	-1	-4	6.56667	0.8	0.3	0.08	-0.2	50.2	56.3	53.1	343.43	65.2	6.1	-1.46	-7.4	-9	-8.2	-1.53	461	453	449	11.89	2.37	143	-0.01	0.38	-0.49	-0.12	0	-0.43	0.50448	0.380132	0.43	0.579828	0.693109
Validation	2	U	B05	ML	2	LE	1	23	26.6815	0	0	9	1.4	0.04	-2	-5.75	8.06667	0.6	0.4	-0.8	0.36	43.9	48.9	46.3	244.5	51.6	5	-0.86	-6.3	-7.3	-6.8	-0.89	516	513	497	6.95	1.58	228	0.06	0.2	0.82	-0.62	-0.27	-2.54	1.02801	0.208806	2.55431	2.20783	1.11803
Validation	2	U	B09	ML	2	LE	1	12	19.0779	1	1		1.82	0.22	-10.62	-6.5	6.03333	1	0.5	-0.82	0.28	53.7	62.3	57.7	535.78	73.8	8.6	-0.88	-8.9	-10.7	-9.8	-1.01	447	444	440	14.82	3.89	76	-0.08	-0.44	0.27	-0.2	0.27	1.86	0.336006	0.447214	1.87949	2.06	0.424382
Validation	2	U	B13	ML	2	LE	1	34	38.5082	0	1	10	0.7	0.54	-11	-10	7.6	0.44	0.14	-0.26	-0.4	53.5	61.2	57.1	471.24	71.2	7.7	-1.66	-8.4	-9.8	-9.1	-1.66	450	441	434	14.54	2.79	125	-0.28	0.04	0.39	-0.33	0.07	0.2	0.510882	0.282843	0.211896	0.619112	0.765376
Validation	2	U	B28	ML	2	LE	1	11	24.5247	0	0	8	0.64	0.28	-7.37	-7.37	7.83333	0.52	0.34	-0.12	0.06	47.2	51	49	193.8	58.4	3.8	-1.21	-7.2	-7.9	-7.55	-1.66	510	500	497	9.34	1.84	191	-0.25	0.31	0.44	-0.19	-0.06	-0.38	0.47927	0.398246	0.384708	0.534883	0.852115
Validation	2	U	C11	MR	1	RE	1	19	22.6941	1	1		1.02	1.02	-5.5	-6	8.16667	1	1	-0.02	-0.02	58.7	63.9	61.2	332.28	81.9	5.2	-2.5	-8.7	-10.1	-9.4	-2.17	412	411	409	18.55	3.04	88	0.59	0.22	0.32	0	0	-0.32	0.32	0.629682	0.32	0.452548	0.348281
Validation	2	U	C14	MR	1	RE	1	20	24.5927	0	0	8	1.4	1	-7.75	-11	6.2	0.62	0.3	-0.78	-0.7	52	58.3	55	367.29	63.3	6.3	-1.54	-8	-9.5	-8.75	-1.67	417	405	404	13.38	2.7	100	0.14	0.46	-0.2	-0.07	0.07	-0.61	0.211896	0.480833	0.614003	0.603738	0.629682
Validation	2	U	C16	MR	1	RE	1	9	18.3443	0	0	10	1.7	0.7	-7.12	-7.75	5.93333	1	0.7	-0.7	0	51.4	58.7	54.8	428.51	68	7.3	-1.44	-7.7	-8.9	-8.3	-1.54	451	439	431	12.81	2.27	138	-0.04	0.39	-0.27	-0.47	0.07	-0.41	0.542033	0.392046	0.415933	0.345254	0.890225
Validation	2	U	C17	MR	1	RE	1	20	23.8142	0	1	7	0.56	0.17	-4.75	-4.25	7.3	0.34	0	-0.22	-0.17	44.9	49.4	47.1	222.3	54	4.5	-0.92	-6.5	-7.5	-7	-0.85	462	459	455	6.33	1.65	204	0.12	0.17	-0.55	-0.27	0.21	-0.48	0.612699	0.208087	0.523927	0.78848	0.801561
Validation	2	B'	C29	MBL	2	LE	1	13	17.4249	1	1	9	1.82	1			8.06667	1	0.56	-0.82	-0.44	57.4	65.5	61.2	530.55	77.1	8.1	-2.45	-8.9	-10.5	-9.7	-2.22	423	397	388	21	3.93	77	-0.04	0.52	0.38	-0.25	0.06	0.19	0.45	0.52	0.2	0.54	0.88
Validation	2	U	C37	ML	2	LE	1	12	35.6162	0	1	10	1	0.72	-15.5	-6.25	6.4	1.3	0.12	0.3	-0.6	64.8	72.1	68.3	526.33	80.3	7.3	-1.59	-10.2	-11.6	-10.9	-1.5	364	339	326	22.74	5.73	37	-0.12	0.37	0.25	-0.44	0	0.38	0.506063	0.388973	0.38	0.857263	0.890505
Validation	2	U	D07	MR	1	RE	1	10	15.2445	0	1	7	0.9	0.4	-14.75	-8.25	6.16667	0.8	0.3	-0.1	-0.1	52.8	59	55.7	365.8	66.1	6.2	-1.8	-7.9	-8.8	-8.35	-1.83	420	389	376	15.71	3.12	76	0.16	0.57	-0.37	-0.5	0.12	-0.81	0.622013	0.59203	0.818841	0.579828	1.19407
Validation	2	U	D16	MR	1	RE	1	28	30.6694	0	0	15	1.3	0.7	-10.5	-1.75	7.36667	1.3	0.5	0	-0.2	47.6	51.5	49.5	200.85	58	3.9	-1	-7.3	-8.1	-7.7	-1.17	443	416	413	10.1	2.41	120	0.23	0.74	-0.2	-0.27	-0.13	-1.33	0.336006	0.774919	1.33634	1.06231	1.09772
Validation	2	B'	E07	MBR	2	RE	1	20	25.5806	1	0	7	0.7	0.38	-17.5	-5.75	7.36667	1.02	0.66	0.32	0.28	52	54.1	53	113.61	61.1	2.1	-1.64	-7.9	-8.4	-8.15	-1.53	439	422	419	12.95	2.72	120	0.25	0.46	-0.32	-0.19	0.06	-0.25	0.37	0.52	0.26	0.38	0.86
Validation	2	U	E10	ML	2	LE	1	11	25.0505	0	0	11	1.4	0.5	-15.12	-6.87	12	1.82	0.54	0.42	0.04	45.5	49.4	47.4	192.66	50	3.9	-0.54	-6.6	-7.2	-6.9	-0.74	457	451	450	4.31	1.44	245	0.28	0.56	0.32	-0.06	0	-3.83	0.325576	0.626099	3.83	3.78356	0.621289
Validation	2	U	E19	FR	1	RE	0	15	23.4562	0	0	7	0.3	0.2	-2.75	-9.12	6.26667	0.14	0.14	-0.16	-0.06	49	55.1	51.9	336.11	68.6	6.1	-1.38	-7.1	-8.4	-7.75	-1.25	491	494	481	8.43	1.88	202	-0.13	0	-0.78	-0.42	0	0.72	0.885889	0.13	0.72	1.3813	0.773886
Validation	2	U	E26	FR	1	RE	0	14	16.8619	0	0	8	1.7	1.3	-9.37	-6	6.8	1.52	0.82	-0.18	-0.48	51.6	57.3	54.3	326.61	59.1	5.7	-0.59	-7.7	-8.6	-8.15	-0.63	380	394	379	7.01	2.63	112	-0.72	0.06	-0.85	0.07	0.14	-0.28	0.852877	0.722496	0.31305	1.05005	0.130384
Validation	2	U	E42	ML	2	LE	1	32	40.937	1	1		1.3	0.54			5.73333	0.64	0.22	-0.66	-0.32	55.1	56.4	55.8	73.32	71.2	1.3	-1.52	-8	-8.8	-8.4	-1.73	461	420	401	15.03	3.38	68	0.06	1.04	1.1	-0.41	-0.07	-1.1	1.17393	1.04173	1.10223	1.35831	1.7844
Validation	2	U	E46	MR	1	RE	1	7	16.3224	0	1	10	2.3	0.9	-10.87	-4	7	0.98	0.88	-1.32	-0.02	43.9	52.9	48	476.1	61.9	9	-0.58	-6.3	-8.1	-7.2	-0.6	482	471	460	8.71	1.88	149	0	0.44	-0.82	-0.41	0.2	-1.5	0.916788	0.44	1.51327	1.49282	1.18106
Validation	2	U	F07	FR	1	RE	0	32	34.1272	1	1	14	1.52	0.4	-6.75	-10.25	7.16667	1.28	0.3	-0.24	-0.1	46.6	54.5	50.2	430.55	58.6	7.9	-0.89	-7.3	-9	-8.15	-1.21	490	471	468	8.71	2.28	153	0.12	0.6	-0.25	-0.19	0.06	-0.31	0.314006	0.611882	0.315753	0.332415	0.872353
Validation	2	U	F27	FR	1	RE	0	27	28.0164	1	1	11	1.3	0.72	-9.5	-6.75	7.86667	0.58	0.26	-0.72	-0.46	51	57.1	54.05	348.31	67.8	6.1	-1.69	-7.8	-9.1	-8.45	-1.73	431	426	425	13.06	2.39	140	-0.15	0.35	-0.21	-0.07	0.07	-0.41	0.221359	0.380789	0.415933	0.440454	0.424264
Validation	2	U	F33	FR	1	RE	0	30	36.4671	1	1	6	1.52	1.3	-7.25	-3.25	6.7	0.98	0.6	-0.54	-0.7	53.8	59.1	56.45	313.23	70	5.3	-1.88	-8.2	-9.3	-8.75	-1.76	386	380	377	16.22	3.08	93	0.11	0.19	-0.25	-0.18	0	-0.18	0.308058	0.219545	0.18	0.25	0.516236
Validation	2	U	F45	FR	1	RE	0	12	28.3443	1	1	8	1.3	0.5	-15	-6.25	6	0.98	0.84	-0.32	0.34	57	62.9	59.95	371.11	77.1	5.9	-1.85	-8.8	-9.7	-9.25	-1.84	461	435	429	18.93	3.1	104	0.12	0.51	0.06	-0.36	0.06	-0.6	0.364966	0.523927	0.602993	0.24	0.872067
[truncated: 12 more columns]

## Sheet: Equation grp
Group	Group code	Pool	PID	Code for counting	eye	Eye_label	Sex	Age_onset	Age_OR	Atopy	Eye_rubbing	IOP	UDVAp	CDVAp	SPH	CYL	Post-op duration (months)	UDVA post logMAR	CDVA post logMAR	UDVA change	CDVA change	K1 front	K2 front	Km-front	KF	Kmax	CA	Q-front	K1 back	K2 back	Km-back	Q-back	CPT	CAT	CTT	BAD-D	PIavg	ARTmax	X pupil center	Y pupil center	X thinnest point	Y thinnest point	X Kmax	Y Kmax	DAT	DAP	DAK	DTK	DTP
Equation	1	U	A004	ML	2	LE	1	13	18.2884	0	0	8	0.44	0.26	-3	-1.25	5.46667	1	0.5	0.56	0.24	47.1	54.3	50.4	390.96	65.9	7.2	-0.99	-6.9	-8.2	-7.55	-1.02	492	467	451	13.15	2.96	102	-0.08	0.5	0.62	-0.5	0.25	-1.12	0.796492	0.50636	1.14756	0.722011	1.22066
Equation	1	U	A006	MR	1	RE	1	32	51.8306	1	1	7	0.22	0.11	-1.75	-6	8.36667	0.98	0.34	0.76	0.23	51.9	55	53.4	170.5	67.6	3.1	-0.87	-7.9	-8.5	-8.2	-1.1	471	443	416	13.41	3.52	83	0.1	0.55	-0.72	-0.85	-0.39	-0.98	1.11396	0.559017	1.05475	0.354683	1.62247
Equation	1	U	A008	FR	1	RE	0	10	39.6749	0	0	10	1.6	1.6	-27	-3	6.2	0.2	0.14	-1.4	-1.46	48.5	50.9	49.6	122.16	55.6	2.4	-1.06	-5.9	-6.6	-6.25	0.19	454	459	421	5.8	2.31	80	0.3	0	0.79	-1.65	-0.24	-0.73	1.82937	0.3	0.76844	1.38105	1.72122
Equation	1	U	A010	FL	2	LE	0	19	22.3826	1	0		1.02	1.02	-4	-14	11.6333	0.52	0.52	-0.5	-0.5	47.9	57.8	52.4	572.22	71.8	9.9	-1.52	-6.9	-8.9	-7.9	-1.18	462	459	443	14.21	2.83	111	-0.01	0.13	0.7	-0.23	0	-0.06	0.736817	0.130384	0.06	0.720347	0.796053
Equation	1	U	A011	MR	1	RE	1	32	33.4973	0	0	8	1.82	0.7	-6.12	-8.37	5.96667	0.2	0.1	-1.62	-0.6	48.5	54.3	51.2	314.94	60.3	5.8	-1.75	-7.5	-8.6	-8.05	-1.5	446	441	433	11.91	2.7	126	0.15	0.07	-0.32	-0.44	0.06	-0.25	0.544059	0.165529	0.257099	0.424853	0.693542
Equation	1	U	A016	MR	1	RE	1	27	31.5833	1	0	9	0.7	0.66	-17.5	-5.5	6.4	0.3	0.04	-0.4	-0.62	57.1	66.4	61.4	617.52	71.8	9.3	-1.49	-8.9	-10.8	-9.85	-1.56	432	378	371	17.5	3.95	59	-0.25	0.96	-0.27	-0.4	0.07	-0.33	0.482597	0.992018	0.337343	0.347131	1.36015
Equation	1	U	A017	FL	2	LE	0	15	50.642	0	0	10	1.82	0.54	-0.5	-6.12	6.03333	1.7	1.7	-0.12	1.16	44.4	54	48.7	518.4	61.2	9.6	0.01	-6.1	-7	-6.55	0.13	433	420	409	11.28	2.29	78	0.05	0.62	0.25	-1.56	-0.94	-3.62	1.57991	0.622013	3.74005	2.37901	2.18916
Equation	1	B'	A022	FBL	2	LE	0	18	32.2911	1	1	10	1.6	1.6	-18	-6	5.6	1.2	1.2	-0.4	-0.4	51.6	57.1	54.2	314.05	61.5	5.5	-1.23	-7.9	-8.8	-8.35	-1.32	425	421	412	12	2.8	110	-0.15	0.09	0.07	-0.56	-0.07	-0.07	0.56	0.17	0.1	0.51	0.69
Equation	1	U	A023	FR	1	RE	0	29	29.892	0	0	15	0.72	0.72	-2.75	-5.5	6.4	0.34	0.32	-0.38	-0.4	43.7	53.6	48.2	530.64	60.5	9.9	-0.91	-6.3	-8.2	-7.25	-0.89	529	506	498	8.58	1.69	166	0.2	0.76	-0.69	-0.42	0.21	-1.18	0.807775	0.785875	1.19854	1.17796	1.47801
Equation	1	U	A024	FR	1	RE	0	20	22.3772	1	0	12	1.82	0.7	-9.5	-9.75	5.46667	1.3	1	-0.52	0.3	42.2	53	47	572.4	60.5	10.8	-0.98	-5.9	-7.8	-6.85	-0.86	475	474	461	7.44	1.7	182	-0.03	0.07	-0.81	-0.61	0.27	-0.81	1.014	0.0761577	0.853815	1.09836	1.03479
Equation	1	U	A029	MR	1	RE	1	26	30.903	0	0	12	0.6	0.2	-3	-6	5.96667	0.7	0.36	0.1	0.16	47.1	52.9	49.8	306.82	56.9	5.8	-1.17	-7.2	-8.1	-7.65	-1.3	479	475	474	8.38	1.81	206	0.27	0.13	-0.2	-0.13	-0.33	0.2	0.238537	0.299666	0.385876	0.354683	0.537122
Equation	1	U	A030	ML	2	LE	1	21	25.5943	1	1	5	2	2	-13	-11	6.66667	2	0.81	0	-1.19	53.5	59.6	56.4	363.56	61.9	6.1	-0.89	-8.4	-9.5	-8.95	-1.08	440	439	430	11.16	2.91	117	-0.01	0	0.51	-0.26	0.32	1.08	0.572451	0.01	1.12641	1.3534	0.581378
Equation	1	U	A031	FR	1	RE	0	18	30.9386	1	1	11	1.82	0.3	-9	-8.12	6.2	2	0.54	0.18	0.24	50.1	56.3	53	349.06	61	6.2	-1.12	-7.9	-9	-8.45	-1.26	510	486	478	10.71	2.49	136	0.13	0.6	-0.41	-0.27	0.2	-0.34	0.490918	0.613922	0.394462	0.614003	1.02396
Equation	1	B'	A033	FBL	2	LE	0	40	42.6612	0	0	13	1.3	0.4	-9	-8.25	6	1.6	0.04	0.3	-0.36	51.2	54.5	52.8	179.85	58.9	3.3	-0.76	-7.9	-8	-7.95	-0.98	486	463	451	9.98	2.24	154	-0.23	0.64	0.79	-0.13	1.65	-0.59	0.8	0.68	1.75	0.98	1.28
Equation	1	U	A036	MR	1	RE	1	20	21.847	0	1	8	0.83	0.22	-4.5	-2	5.8	0.94	0.92	0.11	0.7	56.5	66.9	61.2	695.76	86.3	10.4	-2.55	-7.9	-8.5	-8.2	-0.37	558	460	413	20.59	4.83	47	0.28	1.16	0.59	-1.17	0.12	-0.35	1.31034	1.19331	0.37	0.945145	2.35053
Equation	1	B'	A037	MBL	2	LE	1	21	24.7242	0	1	11	1.82	1.82	-19.87	-3.75	7.43333	1.82	1.82	0	0	60.9	61	60.9	6.1	77.3	0.1	-1.87	-9.1	-9.1	-9.1	-1.74	464	426	404	20.51	3.89	62	-0.43	0.6	0.13	-0.8	-0.07	-0.4	0.81	0.74	0.41	0.45	1.51
Equation	1	U	A038	MR	1	RE	1	10	20.7582	0	0	8	1.6	0.54	-8.87	-6.62	6.46667	0.56	0.4	-1.04	-0.14	52	53.8	52.9	96.84	63.3	1.8	-1.5	-8	-8.6	-8.3	-1.53	465	457	457	13.13	2.41	138	0.13	0.4	-0.13	0	0	-0.38	0.13	0.420595	0.38	0.401622	0.477074
Equation	1	B'	A040	MBR	1	RE	1	18	19.8005	1	0		0.88	0.22	-4.75	-2	6.8	1	0.18	0.12	-0.04	61.8	70.7	65.9	629.23	78.7	8.9	-2.03	-10	-11.4	-10.7	-1.93	426	348	346	27.09	6.86	27	0.04	0.78	-0.17	-0.11	0.11	-0.85	0.2	0.78	0.86	0.79	0.91
Equation	1	B'	A041	MBL	2	LE	1	14	15.3701	0	1	7	0.7	0.18	0	-9.37	7.66667	0.52	0.22	-0.18	0.04	43.5	51.1	47	388.36	56	7.6	-0.99	-6.2	-7.7	-6.95	-1.03	461	463	455	6.39	1.61	199	0.06	-0.08	0.82	-0.41	0.07	0.27	0.92	0.1	0.28	1.01	0.83
Equation	1	U	A044	ML	2	LE	1	32	35.4945	1	0	13	1.82	0.38	-6	-6	7.26667	1.6	0.44	-0.22	0.06	41.8	47	44.3	244.4	48.3	5.2	-0.45	-5.7	-6.6	-6.15	-0.13	506	499	479	4.36	1.41	232	-0.23	0.25	1.17	-0.62	-0.14	-0.21	1.32412	0.339706	0.252389	1.37266	1.6483
Equation	1	B'	A048	FBL	2	LE	0	18	23.7379	1	1	11	0.64	0.48			6.03333	0.68	0.68	0.04	0.2	47.5	58.8	52.6	664.44	61.8	11.3	-1.24	-6.4	-8.6	-7.5	-0.95	460	454	427	11.04	2.26	118	0.02	0.34	1.05	-0.39	-0.07	-0.13	1.12	0.34	0.15	1.15	1.26
Equation	1	U	A050	ML	2	LE	1	22	27.2555	1	1	7	1.52	0.26	-9.62	-1.87	7.03333	0.66	0.34	-0.86	0.08	51.9	52.4	52.1	26.2	60.9	0.5	-1.45	-7.9	-8.2	-8.05	-1.53	485	478	472	12.96	2.17	177	-0.05	0.31	0.38	-0.38	0.19	-0.76	0.537401	0.314006	0.78339	0.424853	0.813019
Equation	1	U	A053	FR	1	RE	0	10	21.9808	1	1	11	0.44	0.3			6.13333	0.56	0.44	0.12	0.14	51.6	59.4	55.2	463.32	69.9	7.8	-2.01	-8.4	-9.8	-9.1	-2.13	431	416	412	17.44	3.49	86	0.3	0.26	-0.07	-0.26	0.07	-0.2	0.269258	0.396989	0.211896	0.152315	0.638201
Equation	1	U	A054	FL	2	LE	0	21	25.1557	1	1		1.82	0.88			7.83333	0.6	0.6	-1.22	-0.28	51.2	56.2	53.5	281	68	5	-2.04	-7.8	-8.9	-8.35	-1.61	473	455	440	15.23	2.93	111	0.14	0.51	0.65	-0.24	-0.06	-0.53	0.692892	0.528867	0.533385	0.766942	0.906973
Equation	1	U	A055	ML	2	LE	1	20	27.7406	0	0	9	1.6	0.52	-1	-6	5.7	0.72	0.34	-0.88	-0.18	52.7	54.6	53.6	103.74	71.1	1.9	-1.6	-7.8	-8.5	-8.15	-1.74	446	424	418	16.13	2.8	98	0.01	0.59	0.43	-0.25	0.12	-0.68	0.497393	0.590085	0.690507	0.530094	0.939149
Equation	1	B'	A056	MBL	2	LE	1	7	19.4249	0	1		0.72	0.34	-5.5	-1.5	5.63333	0.72	0.42	0	0.08	50.8	57.1	53.7	359.73	66.6	6.3	-1.52	-7.4	-8.6	-8	-1.52	446	435	429	12.12	2.12	135	0.13	0.48	0.32	-0.45	0	-0.52	0.55	0.5	0.52	0.33	0.95
Equation	1	B'	A057	MBR	1	RE	1	30	33.5231	1	1		1	0.68	-6.75	-5.25	6.46667	0.72	0.38	-0.28	-0.3	59	64.5	61.6	354.75	73.8	5.5	-2	-8.7	-9.8	-9.25	-1.8	418	410	408	16.67	2.42	134	0.11	0.45	-0.26	-0.13	0.13	-0.51	0.29	0.46	0.53	0.54	0.69
Equation	1	U	A058	ML	2	LE	1	23	24.8454	0	1		1.3	0.6	-7	-7	6.46667	0.3	0.16	-1	-0.44	49.2	53.4	51.2	224.28	60.8	4.2	-1.32	-7.8	-8.4	-8.1	-1.53	455	439	434	13.33	2.99	95	-0.09	0.4	0.19	-0.32	-0.19	-0.78	0.372156	0.41	0.802808	0.596657	0.772528
Equation	1	U	A060	ML	2	LE	1	16	18.3607	0	0	11	0.8	0.7	-0.37	-8.87	6.7	0.32	0.26	-0.48	-0.44	43.3	51.5	47.1	422.3	57.2	8.2	-0.91	-6.3	-8	-7.15	-0.89	570	574	559	5.03	1.37	288	0.26	-0.03	1.04	-0.58	0.06	-0.45	1.1908	0.261725	0.453982	0.988585	0.954411
Equation	1	U	A061	MR	1	RE	1	12	22.6244	1	1	8	0.28	0.16	-1.62	-8.25	9.43333	0.22	0.02	-0.06	-0.14	43.7	50.4	46.8	337.68	56.3	6.7	-1.06	-6.3	-8	-7.15	-0.98	521	520	511	6.63	1.71	215	-0.18	0.14	-0.88	-0.48	0.07	-0.27	1.0024	0.228035	0.278927	0.972934	0.935094
Equation	1	U	A064	MR	1	RE	1	20	22.784	1	1		2	2	-7.5	-4	7.06667	1.7	1.7	-0.3	-0.3	63.2	67.8	65.4	311.88	80.2	4.6	-2.69	-9.2	-10.2	-9.7	-2.26	457	411	404	21.62	3.02	87	0.28	0.99	-0.13	-0.39	0.07	-0.26	0.411096	1.02883	0.269258	0.238537	1.43962
Equation	1	U	A069	ML	2	LE	1	18	35.6804	1	1	10	0.72	0.04	-2	-7.5	6.03333	0.88	0.02	0.16	-0.02	44.7	51.4	47.8	344.38	57.3	6.7	-1.07	-6.6	-8	-7.3	-1.19	459	460	456	7.17	1.82	191	0.06	0.02	0.38	-0.32	0.06	-0.38	0.49679	0.0632456	0.384708	0.325576	0.466905
Equation	1	B'	A070	FBR	1	RE	0	20	40.7199	1	1	10	1.52	0.3	-2.25	-6	5.93333	0.3	0.18	-1.22	-0.12	45.3	48.9	47	176.04	56.9	3.6	-0.58	-6.2	-7.5	-6.85	-0.46	554	533	507	11.89	2.7	101	0.03	0.74	-0.33	-1.27	0.53	-2.47	1.31	0.74	2.53	1.48	2.04
Equation	1	U	A072	MR	1	RE	1	16	18.3087	0	1	10	0.34	0.06	-2.5	-3.25	6.53333	0.88	0.74	0.54	0.68	45.9	48.3	47.1	115.92	53.5	2.4	-0.78	-6.7	-7	-6.85	-0.73	498	494	486	6.5	1.54	215	0.09	0.14	-0.33	-0.6	-0.8	-0.33	0.684763	0.166433	0.86539	0.542033	0.850882
Equation	1	U	A075	MR	1	RE	1	32	34.7801	0	1	11	1.3	0.4	-2.87	-8.37	5.96667	0.64	0.2	-0.66	-0.2	45.1	52.1	48.3	364.7	55.8	7	-1.13	-6.6	-7.9	-7.25	-1.32	496	490	477	7.93	1.78	209	0.36	-0.05	-0.55	-0.68	0.07	-0.2	0.874586	0.363456	0.211896	0.784092	1.1068
Equation	1	B'	A076	MBL	2	LE	1	15	23.5943	0	1	12	1.3	0.42	-19.62	-4.62	6.03333	1.02	0.48	-0.28	0.06	47	49	48	98	53.3	2	-0.8	-7.2	-7.4	-7.3	-0.97	493	482	475	7.14	1.9	190	-0.12	0.41	0.44	-0.38	0.69	-0.81	0.58	0.43	1.06	0.5	0.97
Equation	1	U	A078	ML	2	LE	1	15	22.7363	1	1	6	0.26	0.14	-4	-4.37	7.3	0.12	0.12	-0.14	-0.02	44.9	51.2	47.9	322.56	56	6.3	-0.66	-6.6	-7.9	-7.25	-0.88	516	505	493	6.96	1.79	169	-0.07	0.37	0.66	-0.33	-0.13	-0.86	0.737902	0.376563	0.86977	0.951315	1.01139
Equation	1	B'	A079	FBL	2	LE	0	18	29.1584	0	1		2.3	1.3	-3.75	0	5.93333	0.88	0.52	-1.42	-0.78	60.7	61.3	61	36.78	70.7	0.6	-1.99	-8.9	-9.3	-9.1	-1.72	460	402	371	21.88	4.73	52	0.08	0.76	0.51	-0.7	0.06	-0.83	0.87	0.76	0.83	0.47	1.52
Equation	1	U	A080	MR	1	RE	1	23	26.1393	0	0	10	0.72	0.72	-1.62	-6.37	7.46667	0.2	0.1	-0.52	-0.62	45	51.3	47.9	323.19	57	6.3	-0.75	-6.5	-7.8	-7.15	-0.95	467	467	465	6.04	1.5	246	0.06	0.06	-0.39	-0.26	0.07	-0.13	0.468722	0.0848528	0.147648	0.478017	0.552178
Equation	1	U	A081	ML	2	LE	1	19	21.7527	1	1	8	0.32	0.1	-2	-7.25	6.36667	0.42	0.2	0.1	0.1	41.5	47.9	44.4	306.56	52.1	6.4	-0.69	-6	-7.3	-6.65	-0.89	504	504	495	5.11	1.5	239	0.05	0.06	0.74	-0.61	-0.07	-0.13	0.95901	0.0781025	0.147648	0.941541	0.961769
Equation	1	B'	A085	FBR	1	RE	0	29	32.2445	0	0	9	1.82	0.54	-6.25	-11.12	7.06667	1.3	0.32	-0.52	-0.22	42.9	49.8	46.1	343.62	54.2	6.9	-0.64	-5.5	-6.7	-6.1	0.05	452	445	408	12.14	3.29	60	0.15	0.53	-1.14	-1.72	-0.29	-3	2.06	0.55	3.01	1.54	2.59
Equation	1	B'	A089	FBL	2	LE	0	19	19.7664	0	0	11	0.48	0.4	-4.37	-8.5	6.86667	0.32	0.32	-0.16	-0.08	45.2	53.4	48.9	437.88	58.9	8.2	-0.88	-6.6	-8	-7.3	-0.88	520	518	507	7.47	1.71	215	0.05	0.18	0.73	-0.4	-0.2	-0.73	0.83	0.19	0.76	0.99	0.89
Equation	1	U	A090	MR	1	RE	1	19	22.0888	1	1	9	0.8	0.28	-2.5	-5.12	6.46667	0.38	0.14	-0.42	-0.14	50.8	51.7	51.2	46.53	58.7	0.9	-1.49	-7.6	-8	-7.8	-1.52	486	477	472	11.73	2.12	152	-0.06	0.45	-0.45	-0.13	-0.32	-0.51	0.468402	0.453982	0.60208	0.401622	0.698928
Equation	1	U	A091	ML	2	LE	1	43	46.5466	0	0	7	1.28	0.7	-3.5	-9.75	6.06667	0.54	0.42	-0.74	-0.28	46.2	55.9	50.6	542.23	58.9	9.7	-0.67	-6.8	-8.3	-7.55	-0.8	505	504	484	6.78	1.67	233	0.13	0.08	0.53	-0.93	0.33	0	1.07042	0.152643	0.33	0.951262	1.08632
Equation	1	B'	A094	FBL	2	LE	0	27	30.7911	1	1	10	1.02	0.44	-4	-1.75	5.56667	0.12	0	-0.9	-0.44	46.1	47.5	46.8	66.5	48.5	1.4	-0.49	-6.6	-7	-6.8	-0.57	477	474	461	5.42	1.72	184	0.03	0.16	0.59	-0.92	-0.4	-1.84	1.09	0.16	1.88	1.35	1.22
Equation	1	B'	A095	MBL	2	LE	1	18	22.5411	1	0	8	0.38	0.28			8.86667	0.54	0.24	0.16	-0.04	45	55.4	49.7	576.16	61.7	10.4	-1.17	-6.7	-8.6	-7.65	-1.19	508	503	497	9.12	1.86	199	-0.11	0.13	0.45	-0.32	0	-0.38	0.55	0.17	0.38	0.45	0.72
Equation	1	B'	A097	FBR	1	RE	0	26	27.4808	0	0	8	1.7	0.56	-14.75	-5.75	7.4	0.9	0.18	-0.8	-0.38	51.7	57.1	54.2	308.34	59.6	5.4	-0.88	-7.4	-9.2	-8.3	-1.01	435	381	375	11.34	3.07	81	0.17	0.88	-0.26	-0.32	0	-0.58	0.41	0.9	0.58	0.37	1.27
Equation	1	U	A099	ML	2	LE	1	28	37.7007	1	1	19	0.66	0.52	-5	-5.5	5.8	0.52	0.34	-0.14	-0.18	43	49	45.8	294	52.7	6	-0.98	-6	-7.7	-6.85	-1.03	556	542	510	8.45	2.3	142	0.06	0.4	1.08	-0.89	-0.38	-1.4	1.39946	0.404475	1.45066	1.54651	1.64454
Equation	1	U	A100	MR	1	RE	1	18	22.0916	0	0		1.7	0.9	-6.25	-10	7.4	1	0.54	-0.7	-0.36	44.4	53.1	48.3	461.97	56.2	8.7	-1.15	-6.7	-8.1	-7.4	-1.08	469	452	441	9.38	2.38	131	0.15	0.57	-0.57	-0.45	0	-0.38	0.726223	0.589406	0.38	0.574282	1.24852
Equation	1	U	A101	ML	2	LE	1	12	15.4018	0	1		0.88	0.3			5.86667	0.7	0.3	-0.18	0	56.9	63.8	60.1	440.22	81.5	6.9	-1.66	-8.4	-9.9	-9.15	-1.69	474	453	450	17.85	2.78	106	-0.14	0.61	0.19	-0.26	0.13	-0.71	0.322025	0.625859	0.721803	0.453982	0.930484
Equation	1	B'	A102	MBL	2	LE	1	28	32.5685	0	1	8	1.82	1.82	-13	-0.25	6.46667	2	1.3	0.18	-0.52	47.5	52.8	50	279.84	64.7	5.3	-1.07	-6.1	-7	-6.55	-0.41	507	473	399	21.24	5.86	33	-0.33	0.96	-1.69	-1.56	0.07	-2.5	2.3	1.02	2.5	2	2.86
Equation	1	U	A103	MR	1	RE	1	25	27.0247	1	1	9	1.02	0.42	-4	-11	6.06667	0.7	0.4	-0.32	-0.02	47.8	56.2	51.7	472.08	58.8	8.4	-0.99	-7.1	-8.8	-7.95	-1.05	470	466	455	8.26	1.99	153	-0.09	0.33	-0.87	-0.34	0	-0.27	0.934077	0.342053	0.27	0.872812	1.02825
Equation	1	B'	A104	FBL	2	LE	0	50	58.6694	0	0	9	1.82	0.4	-4.87	-4.87	7.43333	1.82	0.32	0	-0.08	42.4	52.3	46.8	517.77	53.5	9.9	-0.16	-6.1	-7.6	-6.85	-0.47	503	497	493	3.22	1.19	281	-0.16	0.41	0.58	-0.17	1.73	0.4	0.6	0.44	1.78	1.28	0.94
Equation	1	U	A107	MR	1	RE	1	22	29.0587	0	0	10	0.98	0.7	-4.5	0	5.96667	0.88	0.64	-0.1	-0.06	47.5	56.3	51.6	495.44	61.4	8.8	-1.44	-7.1	-8.6	-7.85	-1.44	397	397	392	10.93	2.38	128	0.06	-0.02	-0.47	-0.2	0.07	-0.2	0.510784	0.0632456	0.211896	0.54	0.559732
Equation	1	U	A111	FR	1	RE	0	33	35.3619	1	1	12	1.3	0.84	-4.62	-3.75	5.83333	1.02	0.22	-0.28	-0.62	45.9	47.6	46.7	80.92	50.6	1.7	-1.34	-6.7	-7.3	-7	-1.57	448	447	433	9.82	1.97	181	-0.08	0.15	-0.75	-0.55	-0.14	-1.09	0.930054	0.17	1.09895	0.814678	0.968969
Equation	1	U	A115	FR	1	RE	0	30	37.545	1	1	11	0.26	0.14	-0.75	-4.37	9.6	0.36	0.02	0.1	-0.12	45.5	50.6	47.9	258.06	54.7	5.1	-0.69	-7	-8	-7.5	-0.98	522	515	504	7.45	2.04	169	-0.01	0.28	-0.55	-0.48	0.34	-0.96	0.73	0.280179	1.01843	1.01119	0.932309
Equation	1	U	A117	FR	1	RE	0	25	29.1283	1	0	11	1.3	0.18	-2.37	-6	7.53333	0.88	0.04	-0.42	-0.14	44.3	49.6	46.8	262.88	51.7	5.3	-0.66	-6.4	-7.4	-6.9	-0.54	481	478	475	4.41	1.5	229	0.02	0.16	-0.41	-0.41	0.14	-0.88	0.579828	0.161245	0.891067	0.723464	0.714003
Equation	1	U	A119	ML	2	LE	1	18	22.3947	0	0		0.56	0.3	-8	-4.25	7.86667	0.6	0.24	0.04	-0.06	55.9	61.9	58.7	371.4	85.9	6	-1.88	-8.3	-9.7	-9	-1.9	469	405	391	20.95	4.55	49	-0.05	0.96	0.73	-0.24	0	-0.91	0.76844	0.961301	0.91	0.990858	1.43122
Equation	1	B'	A120	FBR	1	RE	0	16	20.7078	1	1		0.34	0.04	-0.5	-6.37	6.1	0.42	0.12	0.08	0.08	44.4	49.9	47	274.45	54.3	5.5	-0.66	-6.4	-7.6	-7	-0.81	509	512	503	5.14	1.49	245	-0.16	-0.1	-0.76	-0.55	-0.21	0.35	0.94	0.19	0.41	1.05	0.75
Equation	1	U	A121	ML	2	LE	1	24	28.4797	1	1		0.72	0.56			10.4333	0.72	0.44	0	-0.12	58.9	61.4	60.1	159.64	75.1	2.6	-1.8	-9.3	-10.1	-9.7	-1.72	391	382	380	19.62	3.97	69	-0.1	0.31	0.25	0	0	-0.25	0.25	0.32573	0.25	0.353553	0.467547
Equation	1	U	A122	FR	1	RE	0	13	39.2089	0	0		1.82	1.3	-5	-2	7.3	1.7	0.7	-0.12	-0.6	63.7	68.9	66.2	358.28	73.7	5.2	-2.03	-9.8	-11	-10.4	-1.82	399	346	343	21.18	4.48	51	0.19	0.85	0	-0.19	0	0.51	0.19	0.870976	0.51	0.7	1.05721
Equation	1	U	A123	ML	2	LE	1	22	23.6502	0	1	7	0.72	0.72	-10.25	-10.5	7.86667	0.9	0.52	0.18	-0.2	52.7	62.5	57.2	612.5	72.2	9.8	-1.71	-7.8	-9.5	-8.65	-1.48	506	490	483	14.79	2.22	146	-0.17	0.49	0.51	-0.32	-0.06	-0.32	0.60208	0.518652	0.325576	0.57	1.05759
Equation	1	U	A124	ML	2	LE	1	23	24.8498	1	1	7	0.86	0.12	-5.5	-8.5	6.46667	0.12	0.1	-0.74	-0.02	45	52.7	48.6	405.79	62.4	7.7	-0.79	-6.6	-8.2	-7.4	-0.92	479	470	466	8.31	1.88	158	0.05	0.47	0.53	-0.2	-0.2	-0.67	0.56648	0.472652	0.699214	0.868217	0.824197
Equation	1	U	A129	FL	2	LE	0	18	25.0137	1	1	7	1	0.3	-1.87	-3.62	6.13333	0.88	0.18	-0.12	-0.12	47.2	50.1	48.6	145.29	58.2	2.9	-0.64	-6.9	-7.6	-7.25	-0.52	460	445	438	8.54	2.14	146	-0.03	0.55	0.52	-0.33	0.07	-1.37	0.615873	0.550818	1.37179	1.13318	1.03774
Equation	1	B'	A135	MBL	2	LE	1	15	18.2445	0	0		0.2	0.2	-3.75	-7	8.46667	0.36	0.14	0.16	-0.06	48.7	58.8	53.3	593.88	69.2	10.1	-1.38	-7.2	-9.1	-8.15	-1.39	453	445	442	11.85	2.27	135	0.18	0.51	0.38	0	0	-0.45	0.38	0.54	0.45	0.59	0.55
Equation	1	B'	A136	FBL	2	LE	0	26	36.9918	0	1	16	1.9	0.2	-19.87	-2.87	6.96667	1.3	0.22	-0.6	0.02	44.9	47.2	46.1	108.56	49	2.3	-0.49	-6.2	-6.4	-6.3	-0.29	455	454	453	1.46	0.79	399	-0.09	0.09	0.17	-0.63	0	0.06	0.65	0.13	0.06	0.71	0.77
Equation	1	U	A141	MR	1	RE	1	25	40.2078	0	1		0.72	0.16	-5.5	-6.87	9.13333	0.36	0.1	-0.36	-0.06	49.5	51.3	50.4	92.34	59.6	1.8	-0.78	-7	-7.4	-7.2	-0.63	499	477	466	11.3	1.76	157	0.24	0.82	-1.13	-0.44	-1	-2.07	1.21264	0.8544	2.29889	1.63518	1.86132
Equation	1	B'	A142	FBR	1	RE	0	13	35.9276	0	1	9	1.3	1	-6.37	-3.12	6.3	1.02	0.64	-0.28	-0.36	45.1	47.7	46.3	124.02	52.1	2.6	-0.36	-6	-6.7	-6.35	-0.06	497	489	479	5.49	1.52	182	0.17	0.54	-0.72	-0.78	0.07	-2.28	1.06	0.57	2.28	1.7	1.59
Equation	1	U	A143	MR	1	RE	1	25	28.8059	0	0	7	1.3	0.4	-6.25	-4	6.2	0.3	0.06	-1	-0.34	47.3	50.5	48.9	161.6	56.4	3.2	-0.76	-7.2	-7.9	-7.55	-0.84	499	491	486	6.6	2.47	147	-0.17	0.41	-0.4	-0.27	0.13	-0.8	0.482597	0.443847	0.810494	0.749533	0.717844
Equation	1	U	A145	ML	2	LE	1	15	19.3756	0	0	11	1.65	0.32	-14.25	-6.25	6.03333	0.8	0.18	-0.85	-0.14	52.6	57.3	54.9	269.31	61.5	4.7	-1.56	-8.1	-8.6	-8.35	-1.37	416	412	409	12.01	2.33	131	-0.17	0.16	0.31	-0.19	0.06	-0.13	0.363593	0.233452	0.143178	0.257099	0.594054
Equation	1	U	A148	FL	2	LE	0	26	27.2555	1	0	7	1.6	0.42	-4.12	-6	6.1	0.16	0.02	-1.44	-0.4	48	53.1	50.4	270.81	61.4	5.1	-1.09	-7	-8	-7.5	-1.12	435	413	404	11.72	2.58	112	-0.16	0.55	0.53	-0.33	-0.13	-0.86	0.62434	0.5728	0.86977	0.846463	1.11826
Equation	1	U	A152	FL	2	LE	0	33	34.9413	0	0		2	0.7	-12	-0.25	6.06667	1.82	0.44	-0.18	-0.26	52.1	56	54	218.4	70.2	3.9	-1.14	-8	-8.2	-8.1	-1.18	483	455	449	14.38	2.46	116	-0.06	0.67	0.19	-0.38	-0.13	-1.38	0.424853	0.672681	1.38611	1.04995	1.07935
Equation	1	U	A158	ML	2	LE	1	11	31.3251	1	1	11	0.8	0.8	-8.62	-7.87	7.6	1.02	0.42	0.22	-0.38	48.2	53.9	50.9	307.23	60.7	5.7	-1.12	-7.3	-8.6	-7.95	-1.23	474	462	453	10.75	2.41	130	0.06	0.51	0.54	-0.2	0.07	-0.61	0.575847	0.513517	0.614003	0.623699	0.85703
Equation	1	U	A159	MR	1	RE	1	31	33.2637	1	0	12	0.42	0.2	-1.87	-6	6.66667	0.26	0.14	-0.16	-0.06	46.8	53	49.7	328.6	57.7	6.2	-1.16	-6.9	-8.3	-7.6	-1.18	471	458	445	9	2.3	137	0.04	0.41	-0.75	-0.34	-0.07	-0.61	0.823468	0.411947	0.614003	0.731642	1.08931
Equation	1	U	A163	ML	2	LE	1	31	33.0027	1	1	9	0.46	0.3	-0.62	-4.25	5.73333	0.36	0.14	-0.1	-0.16	46.1	52.9	49.3	359.72	63.5	6.8	-0.96	-6.8	-8.3	-7.55	-0.81	480	468	458	10.63	2.35	125	0.12	0.34	0.58	-0.38	-0.13	-1.22	0.693397	0.360555	1.22691	1.09986	0.8544
Equation	1	U	A164	MR	1	RE	1	17	27.4781	1	0	11	0.7	0	-0.37	-9.37	5.53333	0.34	0.06	-0.36	0.06	42.5	50.5	46.2	404	54.1	8	-1.08	-6.1	-7.7	-6.9	-0.98	439	444	435	6.72	1.78	190	-0.31	-0.16	-0.84	-0.35	-0.07	0.28	0.91	0.348855	0.288617	0.994887	0.563028
Equation	1	U	B01	FL	2	LE	0	15	31.0274	1	1	14	1.3	0	-3.5	-4	5.86667	0.8	0.06	-0.5	0.06	42	46	43.9	184	47.2	4	-0.35	-5.9	-6.7	-6.3	-0.36	523	522	515	2.26	1.09	332	0.26	0.19	0.71	-0.71	-0.14	-2.89	1.00409	0.322025	2.89339	2.33985	1.00623
Equation	1	U	B02	MR	1	RE	1	12	16.239	0	1	15	1	1	-5.5	-3.25	6.9	0.9	0.6	-0.1	-0.4	47.4	51.3	49.3	200.07	59.1	3.9	-1.21	-7.1	-9	-8.05	-1.36	475	469	464	10.05	1.86	191	-0.26	0.26	-0.18	-0.59	0	-0.59	0.616847	0.367696	0.59	0.18	0.853756
Equation	1	U	B04	ML	2	LE	1	13	22.9342	1	1	9	0.54	0.24			6.4	0.6	0.3	0.06	0.06	49	58	53.2	533.6	65.9	9.2	-1.03	-7.4	-9.1	-8.25	-1.18	478	454	439	12.03	2.76	124	-0.19	0.46	0.51	-0.51	0	-0.57	0.721249	0.497695	0.57	0.513517	1.1962
Equation	1	U	B06	ML	2	LE	1	8	24.8674	0	0		1.3	0.7	-3.75	-3.5	6.63333	1.4	0.6	0.1	-0.1	52.1	61	56.2	542.9	65.4	8.9	-1.08	-8.2	-9.6	-8.9	-1.21	403	400	388	13.02	3.31	100	-0.08	0.06	0.26	-0.64	0.64	1.15	0.690797	0.1	1.31609	1.82989	0.778203
Equation	1	U	B08	FL	2	LE	0	20	29.0806	1	1	8	0.64	0.6	-13.5	-6	5.8	0.8	0.5	0.16	-0.1	54	60	56.8	360	62.5	6	-1.19	-8.6	-9.8	-9.2	-1.32	454	446	433	12.76	3.86	80	0.01	0.19	0.5	-0.38	0.13	0.63	0.628013	0.190263	0.643273	1.07564	0.751665
Equation	1	U	B10	MR	1	RE	1	22	25.2253	1	1		1.82	1.4	-10.25	-1.37	8.7	0.98	0.58	-0.84	-0.82	55.9	63.8	59.6	504.02	72.4	7.9	-1.82	-8.7	-10	-9.35	-1.57	433	416	404	16.35	3.37	86	0.08	0.34	-0.38	-0.45	-0.06	0.64	0.588982	0.349285	0.642806	1.136	0.914166
Equation	1	U	B14	ML	2	LE	1	23	24.4863	0	0	11	0.9	0.34			5.7	0.7	0.3	-0.2	-0.04	53.2	54.4	53.8	65.28	75.5	1.2	-1.45	-7.3	-8.3	-7.8	-0.96	477	415	390	19.76	4.43	49	-0.1	1.16	0.99	-0.53	0.2	-1.38	1.12294	1.1643	1.39442	1.16043	2.01102
Equation	1	U	B15	ML	2	LE	1	30	37.2418	0	0	9	0.3	0.04	-1.75	-6.5	6	0.4	0.04	0.1	0	41.6	47.4	44.3	274.92	51.1	5.8	-0.94	-5.7	-6.9	-6.3	-0.72	487	484	472	5.63	1.5	196	0.1	0.19	0.96	-0.82	-0.41	-1.37	1.26254	0.214709	1.43003	1.47628	1.32654
Equation	1	U	B16	MR	1	RE	1	10	16.5548	0	0	14	0.72	0.62			8.26667	0.7	0.34	-0.02	-0.28	50.1	64.9	56.6	954.03	76.1	14.7	-2.05	-8.1	-9.9	-9	-2.08	450	441	435	16.75	2.85	119	0.42	-0.11	-0.14	-0.35	0	0.07	0.376962	0.434166	0.07	0.442719	0.609262
Equation	1	U	B17	ML	2	LE	1	13	14.5696	1	1	6	0.34	0.12	-1.12	-5.25	5.96667	0.58	0.19	0.24	0.07	45.2	49.7	47.3	223.65	51.1	4.5	-1.23	-6.7	-7.2	-6.95	-0.89	457	454	449	5.83	1.47	255	0.05	0.24	0.44	-0.5	-0.31	-0.06	0.666033	0.245153	0.315753	0.86954	0.836481
Equation	1	U	B20	ML	2	LE	1	13	16.2007	0	0	8	0.4	0.4	1	-4	6.2	0.26	0.18	-0.14	-0.22	40.9	51.3	45.5	533.52	57.3	10.4	-0.88	-5.8	-7.8	-6.8	-0.87	492	495	482	5.71	1.56	220	0.17	-0.03	0.95	-0.48	0	-0.14	1.06438	0.172627	0.14	1.00901	0.9005
Equation	1	U	B21	MR	1	RE	1	20	21.847	0	1	3	0.92	0.4	-2.37	-7.75	8.53333	0.72	0.38	-0.2	-0.02	48	55.3	51.4	403.69	66.3	7.3	-1.08	-7.1	-8.2	-7.65	-1.11	453	434	426	11.35	2.29	131	0.05	0.47	-0.32	-0.39	0.13	-0.78	0.50448	0.472652	0.790759	0.595483	0.936216
Equation	1	U	B22	FL	2	LE	0	11	15.5121	1	1	10	2.3	1	-9	-5.75	5.93333	1.02	0.64	-1.28	-0.36	51.8	61.2	56.1	575.28	68.7	9.4	-1.75	-7.8	-9.7	-8.75	-1.63	487	478	467	13	2.35	150	0.03	0.36	0.64	-0.32	-0.06	-0.32	0.715542	0.361248	0.325576	0.7	0.91351
Equation	1	U	B25	MR	1	RE	1	23	27.5148	1	1	10	1.3	0	-7.5	-10.25	7.63333	0.82	0.16	-0.48	0.16	49.7	54.6	52	267.54	63.4	4.9	-1.54	-7.5	-8.5	-8	-1.64	447	428	423	11.98	2.38	137	0.29	0.52	-0.4	-0.27	0.13	-0.47	0.482597	0.595399	0.487647	0.56648	1.0489
Equation	1	U	B27	MR	1	RE	1	18	18.9194	0	0	7	1.28	0.02	-14.62	-3.37	6.03333	1.82	0.66	0.54	0.64	47.9	51	49.4	158.1	59.3	3.1	-1.2	-7.3	-8	-7.65	-1.44	457	446	443	9.74	2.17	147	0.01	0.5	-0.28	-0.28	0	-0.69	0.39598	0.5001	0.69	0.496488	0.832166
Equation	1	U	B30	MR	1	RE	1	20	26.1612	0	1	12	0.38	0.02	0.87	-3.75	7.16667	0.44	0.18	0.06	0.16	45.4	50.3	47.7	246.47	58.4	4.9	-0.65	-6.5	-7.5	-7	-0.75	477	473	467	6.83	1.62	179	-0.14	0.21	-0.54	-0.48	0.27	-1.02	0.722496	0.252389	1.05513	0.973499	0.797559
Equation	1	B'	B32	MBR	1	RE	1	14	25.2555	0	1		1.3	0.42			12	1.02	0.54	-0.28	0.12	47.1	59.6	52.6	750.96	66.4	12.6	-1.62	-7.5	-9.2	-8.35	-1.4	450	450	448	11.09	2.24	168	0.06	-0.05	-0.13	-0.26	0.07	1.06	0.29	0.08	1.06	1.34	0.28
Equation	1	B'	B33	FBR	1	RE	0	35	36.0368	1	1	11	1.3	0	-2.75	-5.5	6.13333	1.3	0.04	0	0.04	42	46	43.9	184	47.6	4	-0.2	-5.7	-6.6	-6.15	0.03	544	542	519	7.1	2.12	150	-0.08	0.25	-0.61	-1.95	0.07	-3.77	2.04	0.26	3.77	1.94	2.26
Equation	1	U	B34	ML	2	LE	1	12	28.4413	0	1		0.44	0.24	-3.75	-1.37	6.63333	0.5	0.12	0.06	-0.12	53.5	59.1	56.2	330.96	70.4	5.6	-1.69	-8.4	-9.8	-9.1	-1.72	451	406	400	16.15	3.59	82	0.01	0.87	0.38	-0.06	0.06	-0.44	0.384708	0.870057	0.444072	0.49679	1.0009
Equation	1	B'	B38	MBL	2	LE	1	25	31.892	1	1	10	0.28	0.24	-1.25	-3.12	6.16667	-0.08	-0.08	-0.36	-0.32	43.9	47.5	45.6	171	50.2	3.6	-0.83	-6.4	-7.5	-6.95	-0.9	484	483	473	6.16	1.86	188	-0.11	-0.02	0.63	-0.49	-0.14	-0.56	0.8	0.11	0.58	0.77	0.88
Equation	1	U	B39	FL	2	LE	0	27	27.403	1	1	12	0.98	0.22	0.87	-3.87	6.16667	0.66	0.16	-0.32	-0.06	43.9	46.3	45.1	111.12	51.9	2.4	-0.56	-6.5	-7	-6.75	-0.69	503	492	483	5.28	1.9	198	0.24	0.59	0.54	-0.34	-0.87	-3.22	0.638122	0.636946	3.33546	3.20663	0.97719
Equation	1	U	B41	ML	2	LE	1	21	22.8498	1	1	12	0.42	0	0	-3.87	6	0.06	0	-0.36	0	42.2	47.5	44.7	251.75	52.6	5.3	-0.61	-6.3	-7.4	-6.85	-0.74	507	494	487	5.83	1.76	210	-0.13	0.39	0.39	-0.46	-0.07	-0.85	0.603075	0.411096	0.852877	0.603075	0.996444
Equation	1	B'	B42	MBR	1	RE	1	15	28.7418	0	1	7	1.6	0.38	-9.5	-6.12	6.23333	0.98	0.42	-0.62	0.04	51.9	55.4	53.6	193.9	59.5	3.5	-1.22	-7.5	-8.3	-7.9	-1.1	355	351	344	11.47	2.63	99	0.04	0.22	-0.61	-0.2	0.07	-0.34	0.64	0.22	0.35	0.69	0.77
Equation	1	U	B44	ML	2	LE	1	15	17.8799	1	1		1.6	0.3			6.03333	1.82	0.4	0.22	0.1	58	58.9	58.4	53.01	79.8	0.9	-1.88	-9	-9.1	-9.05	-1.7	503	478	459	13.24	4	58	0.05	0.62	0	-1.68	0	-0.75	1.68	0.622013	0.75	0.93	2.30054
Equation	1	U	B46	MR	1	RE	1	15	23.5587	1	1	7	1.3	0.22	-5.5	-9.75	5.96667	0.44	0.42	-0.86	0.2	51.1	58.8	54.7	452.76	63	7.7	-1.19	-7.7	-9	-8.35	-1.24	437	433	425	11.63	2.49	130	0.15	-0.13	-0.61	-0.07	-0.07	1.08	0.614003	0.198494	1.08227	1.27047	0.762365
Equation	1	U	B47	MR	1	RE	1	19	24.6447	1	1	9	0.54	0.42			11.5	1.3	0.4	0.76	-0.02	43.2	56.7	49.1	765.45	65.3	13.5	-1.28	-6.4	-9.1	-7.75	-1.26	502	498	495	9.41	1.91	183	0.23	0.09	-0.41	-0.2	0	0.07	0.45618	0.246982	0.07	0.490918	0.702638
Equation	1	U	B48	ML	2	LE	1	20	30.3306	0	0	7	1.3	0.34	-3.62	-3.25	7.13333	0.28	0.12	-1.02	-0.22	48.5	49.8	49.1	64.74	61	1.3	-0.9	-7.4	-7.6	-7.5	-0.88	433	405	400	13.24	2.84	76	-0.26	0.64	0.06	-0.38	0.19	-1.38	0.384708	0.690797	1.39302	1.00841	1.06902
Equation	1	U	C03	ML	2	LE	1	15	29.0532	1	0		0.7	0.36	-7.1	-3.25	6.83333	0.04	0.04	-0.66	-0.32	51.4	57.9	54.4	376.35	70.4	6.5	-1.41	-8.3	-9.1	-8.7	-1.45	483	448	436	17.03	3.93	84	0.08	0.56	0.2	-0.39	-0.07	-0.46	0.438292	0.565685	0.465296	0.278927	0.957549
Equation	1	B'	C05	MBR	1	RE	1	15	34.6189	0	0		0.3	0.2	-5.5	-6	5.43333	0.16	0.16	-0.14	-0.04	47.8	49.5	48.7	84.15	58.9	1.7	-0.76	-7.4	-7.7	-7.55	-0.84	524	511	500	9.98	2.34	148	0.12	0.33	0.25	-0.57	-0.13	-1.01	0.62	0.35	1.02	0.58	0.91
Equation	1	U	C06	MR	1	RE	1	15	20.3881	0	0	7	1.6	1.6	-0.75	-0.5	5.56667	0.5	0.5	-1.1	-1.1	57.5	63.5	60.4	381	71.5	6	-1.39	-9.1	-10.1	-9.6	-1.53	397	349	333	18.29	5.91	41	0.65	0.28	-0.2	-0.46	0	1.06	0.501597	0.707743	1.06	1.5331	1.12699
Equation	1	U	C08	FL	2	LE	0	28	35.4605	0	0	14	0.7	0.54			9.83333	0.66	0.54	-0.04	0	59.9	66.8	63.2	467.6	80.5	7	-1.96	-9.3	-10	-9.65	-1.42	463	414	390	22.81	4.92	54	0.12	0.73	0.49	-0.43	0	-0.43	0.65192	0.739797	0.43	0.49	1.21758
Equation	1	U	C10	ML	2	LE	1	44	44.2527	1	0		1.02	1.02	-3.75	-7.25	6.66667	1	0.5	-0.02	-0.52	58.2	63.7	60.8	350.35	77.3	5.5	-2	-9.7	-10.6	-10.15	-2.21	447	400	393	19.47	5.82	48	-0.61	-0.58	0.41	-0.07	0.48	1.1	0.415933	0.841724	1.20017	1.17209	1.14039
Equation	1	U	C13	FR	1	RE	0	17	27.097	0	1	11	1.3	0.54	-11.5	-2.5	8.06667	0.88	0.36	-0.42	-0.18	51.8	56.5	54.1	265.55	65.1	4.7	-1.26	-7.7	-8.8	-8.25	-1.26	458	452	444	12.21	2.3	131	-0.16	0.36	-0.53	-0.4	0.13	-0.6	0.664003	0.393954	0.613922	0.689638	0.845281
Equation	1	U	C15	ML	2	LE	1	28	34.9002	0	0	9	0.7	0.4	-7.37	-10.57	9.2	0.7	0.4	0	0	55.3	59	57.1	218.3	73.4	3.7	-1.69	-8.2	-8.3	-8.25	-1.59	523	482	470	17.13	2.75	86	-0.33	0.63	0.43	-0.43	-0.06	-0.18	0.608112	0.711196	0.189737	0.550091	1.3043
Equation	1	U	C18	ML	2	LE	1	24	28.4562	1	1	9	1.3	0.9			6.16667	0.81	0.44	-0.49	-0.46	53.6	62.6	57.8	563.4	67.6	9	-1.61	-8.2	-9.6	-8.9	-1.62	442	427	423	13.18	2.47	122	-0.63	-0.02	0.36	-0.44	0.8	1.24	0.568507	0.630317	1.47567	1.73666	1.07541
Equation	1	B'	C19	MBL	2	LE	1	18	21.3032	1	1		0.44	0.32	0.37	-10.25	6.26667	0.62	0.32	0.18	0	52.5	59.8	55.9	436.54	70.9	7.3	-1.58	-8.1	-9	-8.55	-1.22	479	455	447	14.77	2.72	109	-0.39	0.28	0.31	-0.31	0.12	-0.68	0.44	0.48	0.69	0.42	0.92
Equation	1	U	C20	MR	1	RE	1	12	15.534	1	0	8	0.32	0.2	-8.37	-3.75	7.63333	0.82	0.34	0.5	0.14	55.8	59.4	57.6	213.84	71.3	3.6	-1.91	-8.7	-9.6	-9.15	-1.78	454	429	423	17.72	3.4	91	0.04	0.53	-0.13	-0.31	0	-0.25	0.336155	0.531507	0.25	0.143178	0.85703
Equation	1	B'	C21	MBL	2	LE	1	25	36.2473	0	0	10	0.42	0.3			6.73333	0.38	0.16	-0.04	-0.14	45	53.1	48.7	430.11	61	8.1	-1.21	-6.5	-8.3	-7.4	-1.48	445	443	438	9.22	1.91	154	-0.17	-0.28	0.59	-0.26	0.07	0.33	0.64	0.33	0.34	0.79	0.76
Equation	1	U	C23	MR	1	RE	1	12	20.8881	0	0	8	0.81	0.42	1	-5.5	6.23333	1.3	0.42	0.49	0	50.9	61.5	55.7	651.9	72.8	10.6	-1.56	-7.5	-9.1	-8.3	-1.6	416	404	402	14.55	2.27	124	0	0.58	-0.2	-0.2	0.07	-0.85	0.282843	0.58	0.852877	0.703847	0.805233
Equation	1	U	C25	ML	2	LE	1	21	25.0082	1	1		0.22	0.08	-1.75	-1.75	5.96667	0.16	0.1	-0.06	0.02	44.2	48.8	46.4	224.48	55.5	4.6	-0.74	-6.2	-7.4	-6.8	-0.78	502	499	495	5.99	1.4	233	-0.04	0.23	0.66	-0.26	-0.07	-0.72	0.709366	0.233452	0.723395	0.862844	0.854459
Equation	1	B'	C26	FBL	2	LE	0	13	35.1886	1	1	5	0.6	0.44	-3.75	-1.62	6.16667	0.4	0.22	-0.2	-0.22	44.9	49.6	47.1	233.12	57.8	4.7	-0.9	-6.5	-7.6	-7.05	-1.02	460	447	442	8.5	1.92	137	0.07	0.54	0.53	-0.33	-0.27	-1.06	0.62	0.54	1.09	1.08	0.98
Equation	1	U	C27	ML	2	LE	1	15	21.7966	1	1		0.7	0.4	-5.62	-9.75	6.6	0.5	0.34	-0.2	-0.06	47.4	55.8	51.2	468.72	62.8	8.4	-1.5	-7.5	-8.8	-8.15	-1.5	471	464	461	11.09	2.52	155	-0.13	0.28	0.25	-0.19	0	0.06	0.314006	0.308707	0.06	0.353553	0.604401
Equation	1	B'	C28	MBL	2	LE	1	12	18.7977	0	0		1.02	0.88	-6.25	-6.62	7.16667	0.58	0.4	-0.44	-0.48	48.2	61.3	54	803.03	71.4	13.1	-1.44	-7.2	-9.3	-8.25	-1.23	513	501	485	13.04	2.39	156	-0.17	0.19	0.55	-0.49	0	-0.3	0.74	0.25	0.3	0.58	0.99
Equation	1	B'	C30	FBL	2	LE	0	13	16.1749	1	1		2	1.02	-11.12	-4.37	6.03333	0.98	0.58	-1.02	-0.44	56.3	65.6	60.6	610.08	73.4	9.3	-2.23	-9	-10.6	-9.8	-1.82	437	411	407	18.98	3.59	83	-0.02	0.59	0.12	-0.31	0.06	0.5	0.33	0.59	0.5	0.81	0.91
Equation	1	U	C33	ML	2	LE	1	37	39.1639	0	1	8	1.7	0.36	-0.5	-8	6.93333	1	0.04	-0.7	-0.32	41.4	48.5	44.7	344.35	55.7	7.1	-0.09	-5.7	-7.1	-6.4	0.08	488	487	478	11.38	2.95	91	-0.03	0.32	0.13	-2.16	-0.33	-4.26	2.16391	0.321403	4.27276	2.14979	2.48516
Equation	1	U	C36	ML	2	LE	1	11	13.403	1	1		1.82	0.82			9.16667	0.7	0.5	-1.12	-0.32	60.4	67.8	63.9	501.72	70.1	7.4	-1.71	-9	-10.9	-9.95	-1.7	482	447	440	14.46	2.85	89	-0.28	0.72	-0.25	-0.49	0.31	0.92	0.550091	0.772528	0.970824	1.51714	1.21037
Equation	1	B'	C38	MBL	2	LE	1	16	23.2336	0	0	14	0.44	0.44	-3.5	-9.87	6.4	0.52	0.18	0.08	-0.26	45.9	54.4	49.8	462.4	57.9	8.5	-1.17	-6.9	-8.2	-7.55	-1.12	467	462	458	7.98	1.77	231	-0.09	0.3	0.34	-0.2	-0.27	-0.47	0.39	0.31	0.54	0.67	0.66
Equation	1	U	C40	FR	1	RE	0	22	27.4073	1	1	11	0.4	0.2	-4	-1.37	8.13333	0.4	0.2	0	0	44.3	45.7	45	63.98	49	1.4	-0.23	-6.8	-7.1	-6.95	-0.7	496	490	490	4.59	1.55	253	0.14	0.36	-0.14	-0.14	-0.56	-2.4	0.19799	0.386264	2.46447	2.2987	0.573062
Equation	1	U	C43	MR	1	RE	1	20	39.8893	0	0	5	1.6	0.18	-6	-10.5	9.43333	0.6	0.4	-1	0.22	45.8	53.5	49.4	411.95	59.1	7.7	-0.9	-6.8	-8.4	-7.6	-1.01	537	535	532	6.87	1.67	231	0.05	0.1	-0.4	-0.2	0.07	0.27	0.447214	0.111803	0.278927	0.66468	0.540833
Equation	1	U	D01	ML	2	LE	1	20	24.653	0	0	15	0.5	0.4	-3.87	-4	7.7	0.58	0.1	0.08	-0.3	46.4	49.4	47.8	148.2	54.3	3	-1.03	-7.2	-7.7	-7.45	-1.52	539	539	536	6.16	1.58	226	0.63	-0.39	0.21	-0.28	-0.35	0.49	0.35	0.740945	0.602163	0.952103	0.434166
Equation	1	U	D08	MR	1	RE	1	15	18.7297	1	1		1.7	1.7			6.46667	0.88	0.4	-0.82	-1.3	56.5	65.8	60.8	611.94	83.9	9.3	-2.05	-8.6	-10	-9.3	-1.8	437	435	428	16.86	3	93	0.01	0.06	0.12	-0.44	0.06	-0.19	0.45607	0.0608276	0.199249	0.257099	0.511957
Equation	1	U	D10	MR	1	RE	1	16	19.2977	0	0	11	2	2			5.96667	0.88	0.7	-1.12	-1.3	64.8	72	68.2	511.2	88.1	7.1	-2.7	-10.2	-10.6	-10.4	-2.31	432	410	405	24.88	3.94	68	0.7	-0.36	-0.2	-0.33	-0.26	0.46	0.385876	0.787147	0.528394	0.792275	0.9005
Equation	1	U	D11	MR	1	RE	1	17	17.8893	1	1	9	0.4	0.28	-3.75	-9.25	7.56667	0.4	0.3	0	0.02	49.1	56	52.3	386.4	66.9	6.9	-1.25	-7.4	-8.9	-8.15	-1.3	489	481	477	10.5	2.17	163	0.17	0.28	-0.38	-0.19	-0.06	0.25	0.424853	0.327567	0.257099	0.544059	0.723464
Equation	1	B'	D14	FBL	2	LE	0	8	13.7187	1	1	8	0.46	0.38	-1.25	-8.62	8.96667	0.44	0.14	-0.02	-0.24	43.5	50.3	46.6	342.04	57.9	6.8	-0.75	-6.5	-7.8	-7.15	-0.81	512	505	501	6.24	1.75	202	0.02	0.35	0.53	-0.2	-0.47	-1.53	0.57	0.35	1.6	1.66	0.75
Equation	1	U	D18	ML	2	LE	1	25	26.6886	0	1		0.9	0.3	-1.37	-1.12	5.96667	0.74	0.3	-0.16	0	53.8	60.3	56.9	391.95	72.9	6.5	-1.67	-8	-9.3	-8.65	-1.57	461	440	438	15.31	2.46	89	-0.33	0.57	0.18	-0.12	0.62	-0.62	0.216333	0.658635	0.876812	0.666033	0.858021
Equation	1	B'	D19	MBL	2	LE	1	23	27.1749	1	1	10	0.4	0.24	2.37	-10.12	6.6	0.88	0.5	0.48	0.26	42.4	51.5	46.5	468.65	58	9.1	-0.8	-6.1	-7.8	-6.95	-0.77	497	495	489	6.73	1.61	214	0.13	0.15	0.62	-0.41	-0.14	-0.55	0.74	0.2	0.57	0.77	0.74
Equation	1	B'	E03	MBR	2	RE	1	25	28.153	1	1	8	1.52	0.34	-6.5	-6	6.63333	0.6	0.3	-0.92	-0.04	48.2	53.7	50.8	295.35	57.7	5.5	-1.24	-7.1	-8.1	-7.6	-1.11	456	456	447	8.56	1.91	188	0.03	-0.09	-0.6	-0.27	0	0.33	0.66	0.09	0.33	0.85	0.66
Equation	1	U	E05	MR	2	RE	1	21	34.0313	0	1	10	0.6	0.44	-10.75	-6	8.26667	0.6	0.16	0	-0.28	54.7	60.4	57.4	344.28	70.8	5.7	-1.85	-8.8	-9.8	-9.3	-1.77	469	456	450	13.59	3.87	86	0.05	0.45	-0.45	-0.06	0	0.38	0.453982	0.452769	0.38	0.629365	0.714213
Equation	1	U	E09	ML	2	LE	1	20	21.7473	1	1	11	0.3	0.3	0.62	-10.37	6.23333	0.4	0.22	0.1	-0.08	45.6	56.4	50.4	609.12	63.7	10.8	-0.88	-6.4	-8.7	-7.55	-0.96	430	417	404	10.74	2.32	104	0.24	0.66	0.95	-0.34	-0.2	-1.01	1.00901	0.702282	1.02961	1.33094	1.22642
Equation	1	B'	E12	MBR	1	RE	1	8	18.108	0	0	17	0.26	0.18	0	-9.87	10	0	0	-0.26	-0.18	41.2	48.3	44.5	342.93	49.6	7.1	-0.53	-6	-6.9	-6.45	-0.42	595	594	584	2.05	0.95	465	-0.29	0.05	-0.35	-0.91	-0.14	0.91	0.97	0.29	0.92	1.83	0.96
Equation	1	U	E17	MR	1	RE	1	20	23.0219	0	0	9	1.3	0.4	-6.87	-5.62	5.96667	0.8	0.5	-0.5	0.1	49.1	52.3	50.7	167.36	58.1	3.2	-1.39	-7.6	-7.9	-7.75	-1.4	492	468	461	10.7	2.24	150	0.06	0.54	-0.07	-0.47	0.14	-0.47	0.475184	0.543323	0.490408	0.21	1.01833
Equation	1	B'	E21	MBL	2	LE	1	15	36.5559	0	0	9	0.98	0.56	-9.75	-5	6.93333	0.6	0.44	-0.38	-0.12	46.8	49.6	48.2	138.88	66.1	2.8	-0.52	-5.8	-6.8	-6.3	0.04	527	479	440	15.65	3.01	63	-0.27	1.11	0.42	-0.97	0.07	-2.43	1.06	1.14	2.43	1.5	2.19
Equation	1	U	E23	MR	1	RE	1	17	24.6925	1	0	5	0.6	0.4	-5.62	-0.25	6.16667	0.4	0.14	-0.2	-0.26	43.2	48.9	45.9	278.73	54.3	5.7	-0.86	-6.2	-7.5	-6.85	-0.87	457	455	454	6.16	1.57	194	0.08	0.2	-0.28	-0.14	0.14	-0.43	0.31305	0.215407	0.452217	0.510392	0.495177
Equation	1	B'	E24	FBL	2	LE	0	29	36.7692	1	1	12	1.82	1.3	-11.75	-7.07	6.2	0.7	0.3	-1.12	-1	48.1	53.9	50.8	312.62	59.6	5.8	-1.18	-7.4	-8.6	-8	-1.45	484	476	474	9.09	2.06	173	-0.18	0.32	0.33	-0.13	-0.2	-0.53	0.35	0.37	0.57	0.66	0.68
Equation	1	B'	E27	MBR	1	RE	1	14	15.8838	1	1	8	1.82	0.7	-5.5	-9.12	6	0.7	0.34	-1.12	-0.36	52.7	55.9	54.2	178.88	70.8	3.2	-1.08	-7.8	-8.5	-8.15	-1.36	506	502	472	13.1	5.11	41	0.16	0.73	-2.74	1.06	0	-1.18	2.94	0.75	1.18	3.54	2.92
Equation	1	B'	E32	MBR	1	RE	1	14	19.6612	1	0	13	0.82	0.4	-0.12	-9.62	8.06667	0.36	0.14	-0.46	-0.26	44.3	55.7	49.3	634.98	62.4	11.4	-1.58	-6.7	-8.6	-7.65	-1.39	439	437	435	10.28	2.33	133	0.14	-0.06	-0.4	-0.07	0	0.13	0.41	0.15	0.13	0.45	0.54
Equation	1	B'	E33	MBL	2	LE	1	17	23.7023	1	0	11	0.72	0.22	-2.5	-5.12	5.46667	0.2	0.12	-0.52	-0.1	43.4	48.4	45.7	242	53.5	5	-0.62	-6.2	-7.3	-6.75	-0.76	555	550	545	4.92	1.31	281	-0.13	0.28	0.59	-0.46	-0.26	-0.59	0.75	0.31	0.64	0.86	1.03
Equation	1	U	E34	MR	1	RE	1	30	43.1475	0	0	8	0.18	0.04			6.16667	0.16	-0.04	-0.02	-0.08	50.6	52.7	51.6	110.67	61.9	2.1	-1.15	-7.8	-7.9	-7.85	-1.62	458	429	424	12.89	2.42	110	0.11	0.8	0.27	-0.33	-0.2	-1.2	0.42638	0.807527	1.21655	0.988838	1.14127
Equation	1	U	E36	FR	1	RE	0	17	41.2105	1	0	9	1.6	0.92			5.93333	0.98	0.52	-0.62	-0.4	66.9	70.8	68.8	276.12	83.5	3.9	-1.67	-10.8	-11.9	-11.35	-1.88	329	295	285	26.48	8.08	27	0.68	0.56	-0.13	0.4	0	-0.2	0.420595	0.880909	0.2	0.613922	0.825651
Equation	1	B'	E39	MBR	1	RE	1	15	34.3975	0	0	13	0.8	0.1	-6.62	-6.12	5.93333	0.9	0.3	0.1	0.2	38.4	41.9	40.1	146.65	48	3.5	-0.19	-5.1	-5.6	-5.35	0.25	482	479	476	1.97	0.62	517	0.2	0.56	-1.3	-0.62	0.07	-3.35	1.44	0.59	3.35	3.05	1.91
Equation	1	U	E43	ML	2	LE	1	22	23.7007	1	1	7	1.54	0.3	-1.5	-5.12	5.96667	0.08	0.02	-1.46	-0.28	46.8	49.5	48.1	133.65	58.7	2.7	-0.92	-6.9	-7.7	-7.3	-1	508	485	471	9.86	2.26	134	-0.05	0.6	0.71	-0.39	-0.06	-1.03	0.810062	0.60208	1.03175	1.00125	1.24808
Equation	1	B'	E44	MBL	2	LE	1	14	15.511	1	1	10	1.3	0.72			6.26667	0.82	0.46	-0.48	-0.26	48.6	58.8	53.2	599.76	65.7	10.2	-1.32	-6.9	-8.8	-7.85	-1.07	439	432	423	11.12	2.15	155	-0.09	0.42	0.81	-0.07	0.07	0.27	0.81	0.43	0.28	0.81	1.02
Equation	1	B'	E49	MBR	1	RE	1	17	27.8059	0	0	14	1	0.34	0	-4	6.23333	0.98	0.5	-0.02	0.16	48.8	59.9	53.8	664.89	69.8	11.1	-1.35	-7.3	-9.1	-8.2	-1.22	481	476	468	11.12	2	185	0.26	-0.12	-0.46	-0.33	-0.13	0.66	0.57	0.29	0.67	1.04	0.75
Equation	1	U	E52	ML	2	LE	1	14	28.5751	1	1	17	0.88	0.04	-1.87	-5.37	5.7	0.42	0.12	-0.46	0.08	44.4	49.2	46.7	236.16	51.3	4.8	-0.57	-6.4	-7.3	-6.85	-0.56	508	510	501	3.47	1.35	294	0.05	-0.17	0.74	-0.54	0.2	0.61	0.916079	0.1772	0.64195	1.27047	0.782943
Equation	1	U	E53	FR	1	RE	0	18	30.3783	1	1		1.3	0.66	-14.12	-7.25	5.93333	0.48	0.4	-0.82	-0.26	55.3	63.5	59.1	520.7	70.7	8.2	-1.48	-8.7	-10.2	-9.45	-1.7	380	350	346	18.97	4.6	55	0.05	0.58	-0.26	-0.2	-0.07	-0.33	0.328024	0.582151	0.337343	0.230217	0.839345
Equation	1	B'	F01	MBR	1	RE	1	33	36.358	1	1	12	1.3	0.44			5.9	1.3	0.28	0	-0.16	44.4	53.7	48.6	499.41	57.8	9.3	-1.34	-6.6	-8	-7.3	-1.12	462	453	449	8.16	1.79	201	0.52	0.06	-0.21	-0.49	0.14	-0.21	0.53	0.52	0.25	0.45	0.91
Equation	1	U	F02	MR	1	RE	1	19	30.7308	0	0	12	1.3	0.62	-8.25	-9.5	6.03333	0.88	0.4	-0.42	-0.22	53.1	58.9	55.8	341.62	66.4	5.8	-1.37	-7.9	-8.9	-8.4	-0.12	440	431	426	12.4	2.35	143	0.2	0.3	-0.46	-0.13	0.07	-0.2	0.478017	0.360555	0.211896	0.534603	0.787718
Equation	1	U	F04	FR	1	RE	0	29	29.1897	1	0	13	0.7	0.32	-1.5	-5.75	8.53333	0.12	0.12	-0.58	-0.2	44.4	49.5	46.8	252.45	50.4	5.1	-0.57	-6.4	-7.2	-6.8	-0.47	518	519	511	3.04	1.2	322	-0.23	0.16	-0.95	-0.47	-0.07	-0.88	1.05991	0.280179	0.88278	0.970824	0.956713
Equation	1	U	F05	ML	2	LE	1	19	25.8169	1	1	10	1	0.44	-4.25	-4.5	8.33333	0.44	0.3	-0.56	-0.14	48.9	52.9	50.8	211.6	56.5	4	-0.93	-7.3	-8.1	-7.7	-1.07	452	450	444	8.3	2.1	160	-0.02	0.23	0.6	0.07	0	-0.2	0.60407	0.230868	0.2	0.657951	0.640312
Equation	1	U	F06	MR	1	RE	1	19	28.5137	0	0	13	0.28	0.1	0.12	-9.37	6.36667	0.3	0.12	0.02	0.02	42.7	50.6	46.3	399.74	54.2	7.9	-1.01	-6.3	-7.9	-7.1	-1.04	506	511	497	6.82	1.75	218	-0.3	-0.02	-0.99	-0.42	0.07	-0.49	1.07541	0.300666	0.494975	1.06231	0.797559
Equation	1	U	F08	MR	1	RE	1	27	28.5094	1	0	12	0.66	0.4	-1.5	-11.25	6.93333	0.4	0.4	-0.26	0	44.6	54.3	49	526.71	59.8	9.7	-1.18	-6.7	-8.5	-7.6	-1.16	485	478	474	8.56	1.96	191	0.21	0.26	-0.47	-0.27	0.07	-0.2	0.542033	0.334215	0.211896	0.544518	0.862148
Equation	1	B'	F09	MBL	2	LE	1	8	13.9578	1	1	11	0.5	0.4	-3.5	-10.25	10.0667	0.88	0.32	0.38	-0.08	42.9	51.7	46.9	454.96	58.2	8.8	-0.75	-6.1	-7.6	-6.85	-0.63	467	460	449	7.88	1.92	139	0.06	0.34	0.86	-0.66	-0.26	-1.39	1.08	0.35	1.41	1.34	1.28
Equation	1	U	F10	MR	1	RE	1	20	22.2993	1	1	11	0.9	0.16	-0.5	-4.25	10.2	0.62	0.26	-0.28	0.1	44.8	50.6	47.5	298.54	62.5	5.9	-1.09	-6.4	-7.6	-7	-0.82	529	510	500	9.87	1.97	165	0.07	0.53	-0.67	-0.4	0.2	-1.27	0.78032	0.534603	1.28565	1.23037	1.18849
Equation	1	U	F13	FR	1	RE	0	18	19.176	1	1	11	0.5	0.3	-1	-8.25	6.8	0.26	0.14	-0.24	-0.16	45.1	54.1	49.2	486.9	64.2	9	-0.91	-6.6	-8.5	-7.55	-0.92	482	483	480	8.03	1.76	196	-0.21	-0.01	-0.54	-0.2	0	-0.34	0.575847	0.210238	0.34	0.557853	0.380789
Equation	1	U	F14	MR	1	RE	1	12	13.0943	1	1	10	1.52	0.4	-12.5	-12	6	0.7	0.4	-0.82	0	55.6	59.9	57.6	257.57	74.2	4.3	-2.16	-8.4	-9.4	-8.9	-1.97	451	425	417	17.37	3.21	89	0.14	0.6	-0.37	-0.31	0	-0.44	0.482701	0.616117	0.44	0.392173	1.04317
Equation	1	U	F15	FR	1	RE	0	15	54.7868	0	0	10	1.3	0.42	-3	-3.75	7.2	0.64	0.34	-0.66	-0.08	46.7	49.2	47.9	123	53.9	2.5	-0.79	-6.5	-7.2	-6.85	-0.6	466	459	440	9.16	2.27	129	-0.07	0.46	-0.51	-1.22	-0.51	-2.75	1.32231	0.465296	2.79689	1.53	1.73666
Equation	1	B'	F16	FBR	1	RE	0	33	37.3333	0	1	11	1.9	0.28	-11.62	-2.75	7.2	1.7	0.18	-0.2	-0.1	46.2	46.4	46.3	9.28	54.8	0.2	-0.41	-6.4	-6.5	-6.45	-0.13	483	478	473	6.63	1.26	218	0.21	0.48	0	-1.08	-0.27	-3.04	1.08	0.52	3.05	1.98	1.57
Equation	1	B'	F18	FBR	1	RE	0	15	25.3498	0	1	10	1.3	1.3	-9.5	-5	6.16667	0.4	0.26	-0.9	-1.04	52.4	55.2	53.8	154.56	61.2	2.8	-1.49	-8.2	-8.6	-8.4	-1.49	447	433	428	13.2	2.77	112	0.09	0.43	-0.25	-0.25	-0.51	-0.32	0.35	0.44	0.6	0.27	0.76
Equation	1	U	F19	ML	2	LE	1	27	27.142	0	0	19	0.66	0.2	-6.75	-3.25	6.26667	0.26	0.26	-0.4	0.06	43.6	46.5	45.05	134.85	49.1	2.9	-0.37	-6.1	-6.5	-6.3	-0.45	564	564	556	1.85	0.88	347	0.13	0	0.13	-1.14	0	0.06	1.14739	0.13	0.06	1.20702	1.14
Equation	1	B'	F20	FBR	1	RE	0	12	15.3591	1	1	11	1	0.54	-0.25	-10	11.9667	0.88	0.52	-0.12	-0.02	45.7	51.3	48.5	287.28	57	5.6	-1.26	-6.8	-7.7	-7.25	-1.16	527	518	507	9.51	1.9	191	0.36	0.03	-0.58	-0.39	0.19	-0.58	0.7	0.36	0.61	0.79	1.03
Equation	1	U	F21	FR	1	RE	0	22	24.392	1	1	10	0.18	0.18	-1.75	-3.75	5.03333	0.22	0.02	0.04	-0.16	43.1	47.4	45.25	203.82	52.7	4.3	-0.73	-6.3	-7.3	-6.8	-0.81	466	463	455	6.62	1.84	167	-0.02	0.14	-0.67	-0.4	-0.07	-0.94	0.78032	0.141421	0.942603	0.807217	0.845044
Equation	1	U	F22	MR	1	RE	1	20	20.9616	1	1	6	0.88	0.18	-4.75	-6.25	11.0667	0.42	0.42	-0.46	0.24	41.4	48.2	44.8	327.76	57.4	6.8	-1.28	-6.2	-7.7	-6.95	-1.3	453	446	445	8.44	1.95	160	0.18	0.39	-0.13	-0.13	0.13	-0.79	0.183848	0.429535	0.800625	0.709366	0.605392
Equation	1	U	F24	MR	1	RE	1	11	15.8701	1	1	10	0.6	0.34	-4.75	-11.25	7.63333	0.3	0.14	-0.3	-0.2	46	54.7	50.35	475.89	64.4	8.7	-1.37	-6.8	-8.4	-7.6	-1.05	501	476	467	10.61	2.29	148	0.22	0.54	-0.52	-0.32	0.13	-0.71	0.610574	0.583095	0.721803	0.758024	1.13455
Equation	1	U	F25	MR	1	RE	1	19	24.5027	1	1	8	0.66	0.34	-5	-9.5	7.5	0.4	0.2	-0.26	-0.14	47.8	58.2	53	605.28	67	10.4	-1.52	-7.1	-9	-8.05	-1.42	434	417	414	12.4	2.29	127	-0.18	0.71	-0.33	-0.2	0	-0.85	0.385876	0.732462	0.85	0.728972	0.92228
Equation	1	U	F26	ML	2	LE	1	15	20.3553	0	1	10	0.72	0.72	-8.5	-9.5	5.96667	0.5	0.3	-0.22	-0.42	49.5	55.1	52.3	308.56	62.5	5.6	-1.55	-7.3	-8.3	-7.8	-1.53	414	403	389	13.21	2.79	91	-0.1	0.25	0.45	-0.58	-0.06	-0.52	0.734098	0.269258	0.52345	0.513517	0.995691
Equation	1	U	F28	MR	1	RE	1	36	36.1162	0	0	8	1.7	0.88	-9.25	-12.5	6	0.5	0.32	-1.2	-0.56	53	60.9	56.95	481.11	63.6	7.9	-1.29	-7.7	-9.2	-8.45	-1.17	404	378	368	12.43	2.76	85	0.06	0.68	-0.21	-0.55	-0.07	0.41	0.588727	0.682642	0.415933	0.970155	1.25929
Equation	1	B'	F29	MBR	1	RE	1	27	30.063	1	1	12	0.66	0.44	-1	-6.5	5.8	0.1	0	-0.56	-0.44	42.6	48.7	45.65	297.07	51.7	6.1	-1.1	-6	-7.5	-6.75	-1.1	461	460	453	6.38	1.73	171	-0.22	0.25	-0.9	-0.28	0.07	-0.35	0.94	0.33	0.36	0.97	0.86
Equation	1	U	F30	ML	2	LE	1	35	39.8717	0	1	17	1.6	0.46	-4.5	-7	6.03333	0.66	0.02	-0.94	-0.44	43.6	49.1	46.35	270.05	51.9	5.5	-0.65	-6.2	-7.3	-6.75	-0.66	482	476	467	5.72	1.67	204	-0.21	0.14	0.65	-0.45	0.45	0.26	0.790569	0.252389	0.519711	0.737631	1.04293
Equation	1	U	F31	FL	2	LE	0	32	34.8224	1	1	9	0.44	0.22	-7.25	-10.25	6.56667	0.88	0.42	0.44	0.2	50.5	57.9	54.2	428.46	66.8	7.4	-1.57	-7.6	-8.8	-8.2	-1.5	458	455	450	11.36	2.02	168	0.02	-0.43	0.56	0	0.12	0.56	0.56	0.430465	0.572713	0.71218	0.69029
Equation	1	U	F34	MR	1	RE	1	22	24.5696	0	0	8	1.3	0.36	-8.75	-7	9.23333	1	0.14	-0.3	-0.22	47.2	53.1	50.15	313.29	62.7	5.9	-1	-7.2	-8.3	-7.75	-1.23	488	468	464	10.39	2.16	163	0.31	0.54	-0.38	-0.26	0.06	-0.64	0.460435	0.622656	0.642806	0.581378	1.05646
Equation	1	U	F35	ML	2	LE	1	23	25.4945	0	1	7	1.28	0.56	-16	-8	8.56667	0.84	0.7	-0.44	0.14	51.3	56.7	54	306.18	68.7	5.4	-1.64	-7.7	-8.8	-8.25	-1.39	480	444	439	14.8	2.92	91	-0.06	0.68	0.24	-0.3	0.06	-0.55	0.384187	0.682642	0.553263	0.308058	1.02489
Equation	1	U	F38	MR	1	RE	1	29	37.8059	0	0	11	2	0.74	-13.25	-4.25	6.46667	0.86	0.26	-1.14	-0.48	45.7	50	47.85	215	55.1	4.3	-0.96	-6.6	-7.4	-7	-0.8	496	477	465	7.54	1.8	170	0	0.55	-0.39	-0.65	-0.13	-1.37	0.758024	0.55	1.37615	0.765506	1.26178
Equation	1	U	F40	MR	1	RE	1	16	16.7664	1	0	13	0.88	0.54	-8.25	-7.5	7.4	0.32	0.14	-0.56	-0.4	46.4	53.1	49.75	355.77	62.6	6.7	-0.85	-7	-8.3	-7.65	-1.05	485	477	470	9.94	2.24	135	0.04	0.27	-0.39	-0.39	-0.06	-0.9	0.551543	0.272947	0.901998	0.607454	0.787718
Equation	1	U	F41	FR	1	RE	0	12	13.2281	1	1		0.4	0.3	-5.25	-11.5	7.86667	0.5	0.5	0.1	0.2	42.5	52.2	47.35	506.34	60.4	9.7	-1.68	-6.2	-8	-7.1	-1.06	467	463	460	8.76	1.8	183	0.15	0.21	-0.4	-0.17	0.11	-0.51	0.434626	0.25807	0.521728	0.612944	0.668506
Equation	1	U	F43	FR	1	RE	0	24	27.7747	1	1	12	1.52	0.3	-7.75	-7.25	5.26667	1.02	0.02	-0.5	-0.28	43.6	48.9	46.25	259.17	56	5.3	-0.95	-6.5	-7.6	-7.05	-1.27	501	491	481	8.68	1.94	191	-0.1	0.41	-0.64	-0.38	0.19	-1.02	0.744312	0.422019	1.03755	1.04809	0.956922
Equation	1	U	F44	FR	1	RE	0	13	15.1612	0	1	15	1.3	1.3	-5.75	-6.25	5.06667	0.6	0.32	-0.7	-0.98	47.2	51.8	49.5	238.28	59.9	4.6	-1.13	-7.2	-8.1	-7.65	-1.17	474	453	451	9.95	2.23	131	0.05	0.7	-0.27	-0.21	0	-1.17	0.342053	0.701783	1.17	0.997246	0.964624
Equation	1	U	F47	FR	1	RE	0	36	37.9194	0	0	11	2	0.6	-6.25	-12.25	5.9	0.88	0.88	-1.12	0.28	45.2	52.4	48.8	377.28	58.2	7.2	-0.88	-6.4	-7.6	-7	-0.62	543	522	502	12.55	2.75	100	-0.03	0.67	0.63	-0.82	0.57	-2.51	1.03407	0.670671	2.57391	1.69106	1.62963
Equation	1	U	F48	FR	1	RE	0	32	35.2215	1	1		1.52	0.54	-15.25	-11.5	6.03333	1.28	0.9	-0.24	0.36	51.3	57	54.15	324.9	60	5.7	-1.26	-7.7	-8.5	-8.1	-1.15	429	416	411	10.87	2.38	133	0.37	0.27	-0.32	-0.38	-0.25	0.25	0.49679	0.458039	0.353553	0.633877	0.947945
[truncated: 12 more columns]
